# Supplementary material for: Quassinoid analogs with enhanced efficacy for treatment of hematologic malignancies target the PI3Kγ isoform
Source: Commun Biol. 2020 May 27;3:267. doi: 10.1038/s42003-020-0996-z (PMC7253423; doi:10.1038/s42003-020-0996-z)
Supplement: Supplementary file 3 — Supplementary Data 1 [file 42003_2020_996_MOESM3_ESM.xlsx]

## Sheet: Sheet0
Supplementary Data 1. Upstream regulator analysis of RNA-Seq data in Brusatol-treated LCL1 cells by using Ingenuity Pathway Analysis (IPA) program.
© 2000-2017 QIAGEN. All rights reserved.
Upstream Regulator	Expr Other	Molecule Type	Predicted Activation State	Activation z-score	p-value of overlap	Target molecules in dataset	Mechanistic Network
HNF4A		transcription regulator	Activated	2.985	4.9e-39	AAR2,ABCE1,ABCF3,ABCG1,ABT1,ACAD8,ACLY,ACOX1,ACOX3,ACP2,ACP6,ACSL1,ACSS2,ACTA2,ACY1,ADCY7,ADIPOR1,ADSS,AHNAK,AHSA1,AIMP1,AIP,AJUBA,AKAP13,ALDH1L1,ALDH5A1,ALKBH6,ANAPC10,ANKHD1/ANKHD1-EIF4EBP3,ANKRA2,ANKZF1,AP1M1,AP2A1,AP3B1,AP4B1,APEH,APH1A,ARG2,ARHGAP11A,ARL1,ARMC1,ARMC6,ARMT1,ARPC5,ASB3/GPR75-ASB3,ATAD5,ATG9A,ATOX1,ATP6V0C,ATP6V1F,ATP6V1H,AZI2,BAZ1A,BAZ1B,BCCIP,BCKDHA,BCL6,BCS1L,BDH1,BLVRB,BLZF…
MYCN		transcription regulator	Activated	4.384	2.03e-30	ABCB1,ABCD3,ABCD4,ABCE1,ABCF1,ABCF2,ABCF3,ACTB,ACTG1,ACTN4,AEBP2,ALDOA,APEX1,ARPC1B,BAX,BID,BIRC5,BMI1,CAD,CCND2,CCNH,CCNT1,CDC42,CDK7,CDKN1A,CHPF2,CITED2,CKAP4,COL18A1,COL1A1,COMMD3-BMI1,DNMT3A,DUSP2,E2F1,E2F2,E2F5,EEF1A1,EEF1D,EEF1G,EEF2,EIF3C,EIF4A1,EZH1,EZH2,FAU,FN1,GAPDH,HDAC2,HK2,HMGA1,HSP90AB1,HSPD1,ITGA3,ITGB1,LDHA,LGALS1,MAGT1,MAP4,MDM2,MXI1,MYH9,MYL12A,NACA,NBN,NCL,NDRG1,NME2,NPM1,NUCB1…	1280 (15)
TP53	-1.833	transcription regulator	Activated	5.711	4.31e-30	ABCB1,ABCB4,ACADVL,ACLY,ACP2,ACTA2,ACTB,ACTN4,ADA,ADAM8,ADD3,ADH5,AEN,AHCY,AHSA1,AK1,AKAP9,AKT3,ALDH18A1,ALDH1A2,ALDH9A1,ALOX5,ANXA1,ANXA2,ANXA3,ANXA6,AP1B1,AP3B1,APBB2,APC,APEX1,APOL1,ARHGAP1,ARHGAP5,ARPC1B,ASL,ASNS,ASPM,ASS1,ASXL1,ATAD2,ATF3,ATG10,ATL3,ATP1A1,ATXN1,AURKA,AURKB,BAX,BBC3,BCAP31,BCL2,BCL2A1,BCL3,BHLHE40,BICD2,BID,BIK,BIRC2,BIRC5,BLZF1,BMF,BMP1,BNIP3,BRAF,BRCA1,BRCA2,BTG1,BTG2,BTK,…	1680 (20)
MYC	1.985	transcription regulator		1.727	8.42e-25	ABCD3,ABCE1,ABCF1,ABCF2,ABCF3,ACACA,ACTB,ACTN4,ADD1,ADIPOR1,ADK,ADM,AEBP2,AHCY,AIMP2,ALDH18A1,ALDOA,ALOX5,ANKRD17,ANXA6,APEX1,ARF3,ARHGAP22,ARHGAP25,ASNS,ASS1,ATP13A2,AURKB,AXIN1,BAX,BBC3,BCAT1,BCKDHB,BCL2,BCL2A1,BCL6,BCOR,BIN1,BIRC2,BIRC5,BMI1,BOP1,BRCA1,BUB1,BUB1B,CAD,CANX,CAPN2,CAPNS1,CASP10,CASP3,CBX4,CCNA2,CCNB1,CCND2,CCND3,CCT3,CD151,CD274,CD44,CD47,CD48,CD86,CD9,CDC20,CDC25A,CDC34,CDCA7,CD…	1724 (18)
E2F4	0.449	transcription regulator		-1.283	5.97e-24	ATRX,AURKB,BCL2,BECN1,BMI1,BNIP3,BRCA1,BUB3,C5orf22,CALM1 (includes others),CASP4,CASP6,CBX5,CCNA2,CDC25A,CDC6,CDK1,CDKN1A,CDKN2C,CENPA,CENPE,CENPO,CFAP20,CHEK1,CKS1B,CKS2,COX7C,CRADD,CSDE1,CSTF1,DBF4,DDB1,DDX11,DHFR,DROSHA,E2F1,E2F2,E2F8,ECT2,EFHC1,EIF2B2,EMC4,EXOSC9,FANCD2,FAS,FDFT1,GINS1,GMNN,GOLT1B,H2AFX,H2AFZ,HIST1H2AC,HIST1H3B,HIST1H3D,HIST2H2AA3/HIST2H2AA4,HIST2H2BE,HLTF,HMGB3,HMMR,HSP90B1…	263 (4)
5-fluorouracil		chemical drug	Inhibited	-4.603	1.08e-22	ACOX3,AHSA1,ALDOA,ANXA2,ATP5B,BAX,BBC3,BCL2,BECN1,BIRC2,BIRC5,BNIP3,BNIP3L,C18orf8,CALU,CANX,CAPNS1,CASP3,CCNG1,CCT3,CD86,CDK1,CDKN1A,CES2,CFLAR,COPS8,COX6A1,COX6B1,CSTB,CSTF1,E2F1,ECHS1,EEF1G,EEF2,EIF1,EIF2S2,EIF3C,EIF3E,EIF4A1,FAS,FDXR,FKBP1A,FOXO1,GAPDH,GARS,GDF15,GPR132,GTF2I,HADHA,HNRNPA1,HNRNPAB,HNRNPC,HSP90AB1,HSPA8,HSPE1,IARS,IDH2,ILF2,LDHA,MAT2A,MCL1,MDH1,MDM2,mir-29,mir-320,MT-CO1,MT-ND…	1254 (15)
camptothecin		chemical drug		1.62	1.42e-21	ABCB1,ABCF2,ACTA2,ADO,AEN,AGER,AK4,AKAP17A,AKAP2,AKAP9,AKT2,ALDOA,ANO9,ANXA2,APBB2,APPBP2,ARHGDIA,ASPM,ATF3,ATM,AURKA,BAX,BBC3,BCL11A,BCL2,BCL2A1,BFAR,BID,BIRC2,BIRC5,BLK,BNIP3L,BRCA1,BRCA2,BTG2,BTK,BTN3A3,C10orf76,CAMK2G,CASP2,CASP3,CASP4,CCL3,CCNB1,CCNG1,CD22,CD46,CD47,CD48,CD53,CD86,CDC25A,CDC73,CDIPT,CDK1,CDKN1A,CFLAR,CHAC1,CHEK1,CHST11,CLN8,CSF1,CTNND1,CXCL8,CXCR5,CYTH2,DDX39B,DGKZ,DLG1,DNM1…	1568 (16)
sirolimus		chemical drug	Inhibited	-5.684	3.1e-21	ACACA,ACADVL,ACTA2,ACTB,ADA,ADM,ADSS,APPL1,ARF1,ASNS,ASS1,ATP1A1,ATP6AP2,ATP6V0B,ATP6V0C,ATP6V1A,ATP6V1G1,BAX,BBC3,BCKDHA,BCL2,BCL2A1,BCL3,BECN1,BID,BIRC5,CASP3,CCND2,CCND3,CCR7,CD151,CD86,CDC25A,CDKN1A,CFLAR,CHEK1,CLIC1,COL1A1,COX6A1,COX6B1,CSF1,CXCR4,DAD1,DDIT3,DDIT4,DDT,DDX56,DNAJC2,DOT1L,DPYSL2,DVL3,E2F1,EBI3,EEF1A1,EEF2,EIF1AX,EIF2AK2,EIF2S1,EIF4A1,ENO1,ERCC1,FAS,FASN,FN1,FTH1,FUS,GALC,GCLC,…	1417 (16)
ST1926		chemical drug	Inhibited	-4.885	1.45e-20	ACTB,AP2S1,ARF1,ARPC3,ARSA,ATP5B,C19orf43,CCT3,CDKN1A,CLIC1,COX5B,COX7A2L,COX7C,DYNLL1,EEF2,EIF3D,EIF3E,EIF3I,EIF4A1,EIF4B,ENO1,H2AFZ,HIC1,HSP90AA1,ILF2,KIF2C,KIF3A,KPNA2,LGALS1,LSM3,MAN1B1,MEN1,MGST1,MTCH2,NACA,NARS,NOP10,NPM1,ODC1,PABPC1,PCBP2,PCLAF,PDIA3,POLR2G,PSMB1,PSMD3,PSMF1,RBX1,RPL10,RPL13,RPL18A,RPL19,RPL24,RPL29,RPL32,RPL36A,RPL39,RPL41,RPL6,RPL8,RPLP1,RPS10,RPS15,RPS2,RPS26,RPS27,RPS2…
CD 437		chemical drug	Inhibited	-4.722	3.78e-20	ALDOA,AP2S1,ARF1,ARL2,ARPC3,ARSA,ATP5B,ATP5G3,ATP5L,ATP6V0C,BAX,CCL5,CCT3,CDKN1A,CLIC1,COX7A2L,COX7C,E2F1,EEF2,EIF3D,EIF3I,EIF4A1,EIF4B,ENO1,FAS,FTH1,FTL,GADD45A,GDF15,HADHA,HIC1,HLA-C,HNRNPA1,HNRNPC,HSP90AA1,HSPA8,ILF2,JUN,KIF2C,KIF3A,KPNA2,LGALS1,LSM3,MAN1B1,MEN1,MGST1,MTCH2,MYC,NACA,NARS,NOP10,NPM1,NR4A1,ODC1,PABPC1,PCBP1,PCBP2,PCLAF,PDIA3,PGAM1,PHYH,PLP2,PNPLA6,POLR2G,PSMB1,PSMD3,PSMF1,RBX1,R…	1094 (16)
ESR1		ligand-dependent nuclear receptor		-0.19	2.08e-18	ABCB1,ABCC5,ABHD2,ABI2,ACVR1B,ADA,ADAM17,ADD3,AES,AFMID,AGGF1,AHNAK,AK1,AKAP13,AKT2,ALOX5,ANAPC2,ANAPC5,ANO10,ANXA3,AP1G2,AP1M1,AP1S3,AP2B1,AP2S1,AP3B1,AP4M1,APC,APEX1,ARHGAP1,ARHGAP18,ARHGEF11,ARHGEF9,ARID4A,ARNTL,ASPM,ASS1,ATF3,ATF5,ATG13,ATP1B1,ATP2A3,ATP2B1,ATP6V1A,ATP6V1H,AURKA,BAX,BCAT1,BCCIP,BCL2,BCL2L2,BCL6,BECN1,BET1L,BIN1,BIRC5,BRAP,BRCA1,BRCA2,BRWD1,BUB1,BUB1B,BUB3,BYSL,C3,CAPN2,CASP10…	1829 (19)
E2F1	-1.807	transcription regulator		-0.598	1.03e-17	ABCB1,ACSL5,ADK,ATAD2,ATM,AURKA,AURKB,BAX,BBC3,BCL2,BCS1L,BECN1,BID,BIRC5,BMI1,BNIP3,BRCA1,BUB3,CALM1 (includes others),CALR,CASP3,CASP6,CASP7,CBX5,CBX7,CCNA2,CCNB1,CCND2,CCND3,CCNF,CD2AP,CD44,CD9,CDC20,CDC25A,CDC45,CDC6,CDK1,CDKN1A,CDKN2C,CFLAR,CHEK1,CITED2,CKB,CLIC1,COL10A1,COPS8,COX4I1,CRADD,CSDE1,CSE1L,CTNNBIP1,CTSB,CWC27,DBF4,DCC,DDIT3,DDX11,DDX39B,DHFR,DLEU1,DLEU2,DNMT1,DUSP1,DUSP10,E2F1,E2…	856 (13)
NUPR1		transcription regulator		1.49	1.1e-17	ABCC5,ACAD10,ACTR3B,ADAM22,ADM,AEN,AGRN,ALDH5A1,ALDOC,ANGEL1,APOBEC3B,ARHGAP11A,ASPM,ATAD5,ATF3,ATP6V0A1,AURKA,B3GAT3,BNIP3,BRCA1,BRCC3,BTG1,BUB1,BUB1B,C1orf112,C3orf58,C8orf58,CARMIL1,CASP2,CCDC134,CCDC9,CCNA2,CCNF,CDC23,CDCA8,CENPL,CERK,CHD4,CHTF8,CITED2,CKAP2L,CNPY4,COQ10A,CREB5,CTPS2,CXADR,CXCL8,CXCR4,CYSTM1,DDIT3,DHCR24,DIDO1,DLG1,DNTTIP1,DPH6,DSN1,DUSP5,E2F8,EGLN1,ELL2,EME1,ENO2,EPB41L4A-AS…	1222 (7)
CD3		complex		-1.318	1.23e-17	AARS,ACPP,ACTN4,AHCYL1,AIMP1,ALKBH1,ANXA1,AP1B1,ATM,BCL2,BCL2A1,BCL6,BECN1,BIRC5,BRK1,BST2,BTG1,BZW1,CALM1 (includes others),CASP3,CASP6,CCL3,CCL3L1,CCL4,CCL5,CCND2,CCND3,CCNH,CD226,CD274,CD44,CD53,CD74,CD86,CDC25A,CDK1,CDK7,CENPF,CFLAR,CKS1B,CKS2,CLIP1,CNIH4,CORO1A,CSTF2,CUL4A,CXCL10,CXCL8,CXCR4,DAD1,DDT,DUSP11,DUSP14,DUSP2,DUSP22,DYRK1A,EBI3,EBP,EEF1A2,EIF4A3,EPHB1,EWSR1,FAM160B1,FAS,FKBP1A,FKB…	1580 (17)
methylselenic acid		chemical reagent		-1.117	1.8e-16	ACPP,ACTN4,ADD3,AKT2,ARID4A,ATAD2,ATF3,ATF5,AURKA,BACH1,BCL2A1,BIRC2,BIRC5,BLVRB,BRCA1,BRCA2,BUB1B,CAMK4,CCNA2,CCNB1,CD44,CDC20,CDC25A,CDC42,CDC6,CDC7,CDK1,CDK10,CDK16,CDK2AP2,CDKN1A,CENPA,CENPF,CFLAR,CHAF1A,CORO1A,DDIT3,DHCR24,DHFR,DNAJB9,DNAJC3,DPYSL2,DUSP10,DYNLL1,E2F1,E2F5,ELF3,ERCC1,ERP44,FN1,GADD45A,GDF15,HMMR,HSD17B11,HSP90B1,IGF1R,INPP4B,IPO8,ITGB3BP,ITGB5,JAK1,JUN,KIF11,KIF20B,LMNB2,MANF…	1722 (19)
GnRH analog		biologic drug		-0.301	3.11e-15	ACACA,ACOT7,ACTN4,ADAM8,AGER,AHCYL1,ANXA11,AP3S2,ARHGAP1,ARHGEF9,ASNA1,ATF3,BABAM2,BCL2A1,BCL3,BHLHE40,BICD2,BST2,BUB3,CALR,CAMKK2,CAPNS1,CASP3,CDK1,CDK16,CENPF,CHMP2A,CIB1,CKS1B,CLUH,CNPY3,CRADD,CYTH1,DAXX,DCAF7,DDOST,DNAJC8,DSCR3,DUSP1,DVL1,DYNLL1,EIF2B2,EIF4EBP1,ENSA,ERCC5,EXT2,FAS,FCGRT,FCHO1,FKBP1A,FN1,FOXJ3,GAB1,GDI2,GNRH1,GPR15,GSTO1,HADHB,HAUS3,HDDC2,HELZ,HIF1A,HINT1,HLA-DPB1,HSP90AB1,ICA…
PTEN	0.946	phosphatase		1.837	3.12e-15	ABTB1,ACAA1,ACACA,ACOX1,ACSL1,ADM,ANXA1,ARHGAP5,ARHGDIA,ASPH,AURKA,AURKB,BACE2,BAX,BBC3,BCL2,BCL3,BIRC5,BTG1,BTG2,C3,CASP7,CBX4,CCL5,CCNB1,CCND3,CCR7,CD274,CDC20,CDC25A,CDK10,CDKN1A,CITED2,CKS1B,CKS2,CSNK1E,CSRP1,CSTF3,CTNNBL1,CTSB,CTSZ,CUL4A,CXCL10,CXCL8,CXCR4,DEGS1,DHFR,DRAP1,DTX1,DUSP1,DYRK1A,EBP,EIF4EBP1,ETV3,EZH1,FAS,FASN,FDFT1,FOXO1,GGT1,GMDS,GPX3,GSR,GSS,GTF2A1,GTF2I,GTPBP6,GYS1,HADHA,HADH…	1374 (16)
RRP1B	-0.916	other			4.16e-15	ADCY7,ALDH5A1,AURKA,BIRC5,BRCA1,BRCA2,CASP3,CASP7,CCNA2,CCND3,CCNG1,CDC20,CDC6,CDK1,CDKN1A,CHEK1,CREBBP,DBF4,DHFR,EIF4B,EP300,EXO1,FOXO1,GADD45A,HSP90AA1,HSP90AB1,ITGB2,ITGB5,KIF11,MCM2,MCM3,MCM4,MCM5,MCM6,MDM2,NCOA1,ORC1,PLK1,PRKCA,PRKCD,RBL1,RHOQ,RPA1,RPA2,RPL11,RPL13,RPL13A,RPL14,RPL19,RPL22,RPL27,RPL37,RPL37A,RPL39,RPL6,RPS10,RPS14,RPS19,RPS26,RPS3,RPS5,RPS8,RPS9,RRP1B,SPP1
RICTOR	-0.241	other	Inhibited	-3.688	1.65e-14	ATP5B,ATP5D,ATP5G2,ATP5G3,ATP5L,ATP6AP1,ATP6V0A1,ATP6V0B,ATP6V0C,ATP6V1A,ATP6V1F,ATP6V1G1,ATP6V1H,BAX,BBC3,BSG,CFLAR,COX11,COX15,COX17,COX4I1,COX6A1,COX6B1,COX7A2L,DAXX,FABP5,FAU,HIF1A,IFI16,IFIT2,MCL1,NDUFA1,NDUFA11,NDUFA3,NDUFA5,NDUFA6,NDUFB2,NDUFB4,NDUFB7,NDUFC1,NDUFS1,NDUFS2,NDUFS4,NDUFS7,NDUFS8,OAS2,POMP,PPA2,PRKCA,PRKCB,PRKCE,PSMA1,PSMA7,PSMB1,PSMB10,PSMB2,PSMB3,PSMB4,PSMB5,PSMB7,PSMB8,PSMB…	1249 (11)
KLF3		transcription regulator	Inhibited	-2.123	1.93e-14	ABCF1,ABHD14B,ACOT9,AGGF1,AHNAK,ANXA6,AP4M1,ATP2A3,BCAP29,BCL2,BCL2L2,BCL3,BOLA1,C11orf24,CAPG,CAPNS1,CARHSP1,CBFB,CCT3,CDK10,CENPT,CHCHD10,CIRBP,CSNK1G3,CTNNA1,CTSC,DEGS1,DFFA,DHRS7,DMWD,DOK3,DRG1,DTNB,E2F2,EIF2B1,ELMO1,ELOF1,EMID1,EPRS,ETAA1,FAM126A,FAM49A,FCER2,FCGRT,GALNT1,GIT2,GNGT2,GPD2,GPR137,GRB7,GRK6,GSTP1,HBP1,HIST1H2AC,HIST1H2BI,HIST4H4,IDH1,IFNLR1,IGF2BP3,IKBKAP,IL17RA,ITFG2,ITGB7,JAK…
CD40LG		cytokine		1.951	1.23e-13	ACY1,ADAM17,AICDA,AKAP13,AKAP2,ANXA6,ANXA7,APOBEC3G,ARMC6,ATF3,ATF5,BAX,BCL2,BCL2A1,BCL6,BIRC2,BNIP3,BTG1,CCL19,CCL3,CCL4,CCL5,CCND3,CCNG1,CCR7,CD44,CD86,CDKN1A,CFLAR,CLIP1,CLNS1A,CLUH,CSF1,CSTF2,CTSC,CXCL10,CXCL8,CXCR4,CYTIP,DAPP1,DCTN1,DDX42,DUSP1,DUSP2,DUSP5,E2F2,EBI3,EIF2AK2,EIF2S1,FAS,GADD45A,GATB,GCH1,HDDC2,HIF1A,HK2,HLA-DQA1,HLA-DQA2,HLA-DQB1,HSP90AA1,HSPA1A/HSPA1B,ICAM1,IFI44,IFI6,IFIT1,I…	1165 (13)
CDKN1A	1.911	kinase	Activated	2.073	1.58e-13	ACTA2,ACTB,AIMP1,ASPM,ATAD2,ATRX,AURKA,AURKB,BAX,BBC3,BCL2,BIRC2,BIRC5,BRCA1,BUB1,BUB1B,BUB3,CASP3,CCNA2,CCNB1,CCND3,CDC20,CDC25A,CDC6,CDK1,CDKN1A,CDKN3,CENPF,CHEK1,CIT,CKS1B,CTSB,DLGAP5,DSE,DTL,DUSP1,ECSIT,EXO1,FANCG,FANCI,FAS,FN1,GLB1,GRN,H2AFX,H2AFZ,HSPA1A/HSPA1B,HSPA5,IL32,ITGAV,ITGB5,KIF2C,LBR,LGALS3,LGALS3BP,LIMA1,MAD2L1,MBNL2,MCM2,MCM3,MCM4,MCM6,MCM7,MKI67,MYC,NPM1,NUSAP1,ORC1,P4HA1,PARP2,…	1258 (17)
let-7		microrna	Activated	2.17	2.66e-13	ACTA2,AGO3,APC,AURKA,AURKB,BRCA1,BRCA2,BTG2,BUB1,BUB1B,CASP3,CBFB,CCNA2,CCNB1,CCNF,CCR7,CD44,CDC16,CDC20,CDC23,CDC25A,CDC34,CDC45,CDC6,CDCA5,CDCA7,CDCA8,CDK1,CDT1,CHEK1,CKS1B,COL1A1,DBF4,DICER1,E2F2,E2F5,E2F8,EZH2,FANCD2,FARP1,FN1,GMNN,GPX7,GTF2I,IGF1R,IGF2BP1,ITGA1,ITGA4,LEF1,LIN28B,MAD2L1,MCM2,MCM3,MCM4,MCM5,MCM6,MCM7,MCM8,MYC,MYD88,NFKB1,NRAS,NUF2,ORC1,ORC6,PBX2,PDE12,PKM,PPP1R12B,RELA,RFC2,RF…
CD38		enzyme	Activated	6.291	3.25e-13	AICDA,AK3,ALDOA,ALDOC,ANXA2,ANXA6,APH1A,ASNS,ASS1,ATP1B1,BCL6,BNIP3,BNIP3L,CCND2,CD44,CD86,CHST12,CISD1,CITED2,CKAP4,CRELD2,EGLN1,EGLN3,EIF4EBP1,ELL2,ENDOG,EPS8,ERO1A,FAM162A,GBE1,GBP2,HIGD1A,HMMR,ICAM1,IL2RA,ITGB7,JCHAIN,KIAA1147,LGALS3,LMO7,LTA,MANF,MTDH,NABP1,NDRG1,NEK2,P4HA1,PDCD2,PDIA6,PDK1,PDLIM1,PFKL,PFKP,PGM1,PIM1,PKM,PPARGC1A,PPP3CB,PPP3CC,PRDX4,PSAT1,PYCR1,RASGRP2,RRAS2,S100A4,S100A6,SA…	1112 (13)
TBX2		transcription regulator	Inhibited	-4.757	3.32e-13	ATF3,ATF5,AURKA,AURKB,BHLHE40,BUB1,CCNA2,CCNB1,CCNL1,CCNL2,CDC6,CDCA5,CDK1,CDKN1A,CDKN2C,CDT1,CHEK1,CKAP2,CKS1B,DBP,DDIT3,DMTF1,DNMT1,E2F1,E2F8,EZH2,HELLS,LIG1,MAD2L1,MCM2,MCM4,MCM5,MCM6,MCM7,MED20,NCAPG2,PCGF6,PHTF2,PKMYT1,PLK1,PRIM2,PTEN,RBL1,SEPT10,SGO1,SMC2,SREBF2,TCEA2,TIPIN,TRIB3	1249 (12)
XBP1	1.472	transcription regulator	Activated	5.019	1.07e-12	ADAM10,AICDA,ALG12,APBB2,ARFGAP3,ATF6,BCL2,BECN1,BET1L,BFAR,BHLHA15,BLZF1,CALR,COG3,COPB1,COPE,COPG1,CXCL8,DAD1,DDIT3,DDOST,DNAJB11,DNAJB2,DNAJB9,DNAJC3,EDEM1,EIF2AK3,ERO1B,ERP29,ERP44,FAS,FASN,FKBP11,FKBP2,FKBP7,FN1,GGCX,GOLGA3,GOLGA4,GOLGB1,GOPC,HERPUD1,HLA-DRA,HMOX1,HSP90B1,HSPA13,HSPA5,HYOU1,ICAM1,IRF4,KDELR2,MAP1LC3B,MGAT2,MOGS,MYC,NCF1,NR1H3,NUCB2,P3H1,PCYT1A,PDIA2,PDIA3,PDIA4,PDIA6,POU2AF1…	1136 (15)
1,2-dithiol-3-thione		chemical reagent	Activated	3.767	1.73e-12	ACAA1,ACSL5,ACTG1,AGPAT3,ALDOA,ARF1,ATP1A1,BNIP3,CA11,CCT3,CDC34,CHORDC1,CLPP,COPS5,CTSD,CUL1,DAD1,DDX39B,DDX50,DHCR7,DNAJB11,DNAJB9,DNAJC3,DYNLL1,EIF2S1,EIF3C,EIF3D,EIF3E,ERP29,ETV6,FKBP11,FTH1,GBE1,GCLC,GNA11,GSPT1,GSR,GSTP1,HACD3,HAX1,HMBS,HMOX1,HSP90AA1,HSP90AB1,HSP90B1,HTATIP2,LGALS8,LMNA,LY6E,MGLL,MRPS18B,NARS,NBR1,NQO1,NUCB2,PCBP1,PDIA3,PDIA4,PDIA6,PFN2,PPIB,PRDX1,PSAT1,PSMA1,PSMA7,PSMB1,P…	305 (5)
ERBB2	-0.123	kinase	Inhibited	-2.898	3.19e-12	ABHD5,ABRACL,ACTA2,ACTB,ADAM17,ADAM8,AHNAK,AIMP2,AKT2,ALAD,ALDOC,ANXA2,ASPM,ATP1B3,ATP6AP2,ATP6V1A,AURKA,BCKDHB,BCL2,BCL3,BHLHE40,BIRC5,BMP1,BNIP2,BNIP3,BRIP1,BTG2,BUB1,BUB1B,CAPN15,CCL4,CCL5,CCNA2,CCNB1,CCND2,CCND3,CD47,CD9,CDC16,CDC20,CDC23,CDC25A,CDC37,CDC42,CDC42BPG,CDC42EP3,CDC42SE1,CDC45,CDC6,CDC7,CDCA5,CDCA7,CDCA8,CDK1,CDKN1A,CDKN2C,CDKN3,CDT1,CENPA,CENPE,CENPF,CHCHD10,CHD1L,CHD4,CHD7,CHEK…	1509 (19)
IL5		cytokine	Activated	5.207	7.55e-12	AICDA,AK3,ALDOA,ALDOC,ANXA2,ANXA6,ASNS,ASS1,ATP1B1,ATXN1,BCL2,BCL3,BCL6,BIRC2,BNIP3,BNIP3L,CASP4,CCL3,CCND2,CCND3,CCNH,CCR7,CD79A,CDC123,CDKN1A,CHMP1A,CHST12,CISD1,CITED2,CKAP4,CLEC2B,CRELD2,CTSC,CXCL8,CXCR4,DNTTIP2,DUSP5,EBP,EGLN1,EGLN3,EIF4EBP1,ELL2,ENDOG,ENO1,EPS8,ERO1A,FAM162A,FAS,GADD45A,GBP2,HIF1A,HIGD1A,HMMR,HSP90B1,HSPA5,HSPH1,ICAM1,IDI1,IER2,IGHM,IL2RA,IL2RG,IL4R,IRF7,ITGAV,ITGB7,JCHAIN,…	1371 (15)
miR-16-5p (and other miRNAs w/seed AGCAGCA)		mature microrna		-0.152	1.17e-11	ABCF2,ACP2,ADSS,ARHGDIA,ARL2,ASXL2,ATF6,ATG9A,BCL2,BCL2L2,BMI1,C17orf80,C2orf74,CCND2,CCND3,CCNF,CDC25A,CDK5RAP1,CDK7,CENPJ,CFL2,CHEK1,CHORDC1,CREBL2,DMTF1,DTD1,ECHDC1,EIF2B2,FAM122C,FNDC3B,GALNT7,GFPT1,GNL3L,GOLGA5,GRN,GSTM4,GTF2H1,H3F3A/H3F3B,HMGA1,HMOX1,HPF1,HSP90B1,HSPA1A/HSPA1B,IFRD1,IGF1R,IPO4,JUN,KIF23,KPNA3,LAMC1,LAMTOR3,LAMTOR5,MAP2K1,MAP2K4,MCL1,MYB,NAA15,NAPG,NIPAL2,NT5DC1,OGT,OMA1,PAF…
IL15	0.023	cytokine	Activated	3.263	4.38e-11	ACTN4,AKT2,ALDOA,ALDOC,ANXA1,BBC3,BCL2,BRK1,BTG1,CALM1 (includes others),CAMK2G,CASP3,CCL19,CCL3,CCL4,CCL5,CCND2,CCND3,CD226,CD274,CD44,CD46,CD53,CD74,CD86,CDKN1A,CKS1B,CKS2,CORO1A,CREBBP,CSF1,CXCL10,CXCL8,CXCR4,DDT,DUSP11,DUSP14,DUSP5,DYRK1A,EBP,EGLN1,ENO1,ENO2,ENO3,EPHB1,FAM160B1,FAS,FKBP1A,FYB,FYN,GAPDH,GARS,GDI2,GLDC,GNL2,GPD2,GPI,HCST,HIST2H2AA3/HIST2H2AA4,HK1,HK2,HMOX1,HSPA8,HSPE1,ICAM2,IFI…	1398 (15)
CCND1		transcription regulator	Inhibited	-4.416	5.27e-11	AHI1,AHNAK,ASPM,ATAD2,ATP6V0E1,AURKA,BCL2,BIRC5,BRCA1,BRIP1,BRWD1,C11orf58,CALU,CBFA2T2,CCNA2,CCND2,CCND3,CD44,CDC45,CDC6,CDCA7,CDCA8,CDKN1A,CDKN2C,CENPF,CLPB,CLSPN,COL1A1,CTNNBIP1,DDIAS,DEPDC1,DHCR24,DNMT1,DTL,DYNC1LI1,E2F1,E2F8,EEF1B2,EMSY,ENO1,EPS8,ERBIN,ERI1,ESCO2,FAM120A,FAM129B,FAM204A,GPALPP1,HERC3,HIST1H4H,HIST2H2BE,HOMER2,HSPA1A/HSPA1B,HSPA8,ITGAV,ITSN2,KIAA1524,KIF11,KIF20B,KIF2C,KIF4A,…	1176 (14)
RABL6	-0.79	other	Inhibited	-3.527	6.17e-11	ATXN1,AURKB,BIK,BTG2,BUB1,BUB1B,CCNA2,CCNB1,CDC25A,CENPF,CHEK1,CKS1B,DAPK1,ELF4,EZH2,FERMT2,H2AFX,HMMR,HMOX1,KIF23,MAD2L1,MCM2,MCM5,MCM7,MELK,MYC,NCAPG,NDC80,NEK2,PARP2,PBK,PLK1,POLE2,PRIM1,PSME3,RFC3,SEL1L,SERPINH1,TMEM97,TP53,TPX2,TTK	1065 (7)
KRAS	-0.341	enzyme		-0.167	6.6e-11	ABCC5,ACY1,AEN,AGRN,AHCTF1,AIMP2,ALDOA,ALDOC,ARPC3,ATF3,ATP1B1,BCL2,BCL7C,BDH1,BIRC5,BMI1,BNIP3,BSG,CAD,CASP2,CASP3,CBX5,CCNA2,CCND3,CCT5,CD274,CD44,CD74,CDKN1A,CDT1,CLNS1A,COL1A1,CSE1L,CXADR,CXCL10,CXCL8,DBN1,DDIT3,DHFR,DNMT1,DNMT3A,DUSP1,DUSP5,E2F1,E2F5,EEF1A1,EIF2AK2,ENO1,ERO1A,EZH2,FAS,FKBP11,FLOT2,FN1,FTH1,GADD45A,GAPDH,GBA,GCLC,GGT1,GLUL,GMNN,GRN,GTF2I,HADHB,HIF1A,HLA-DRB1,HMGA1,HMOX1,HSPA5…	1438 (18)
let-7a-5p (and other miRNAs w/seed GAGGUAG)		mature microrna		-1.012	1.64e-10	AARSD1,ACTA2,AGO4,ATP6V0A1,ATP6V1F,AURKB,BIRC5,BMP2K,BSG,CAPG,CARHSP1,CASP3,CCND2,CDC25A,CDIPT,CDK7,CDKAL1,CHMP2A,COIL,COL1A1,CSDE1,DAD1,DHX57,DICER1,DOCK5,DUSP12,EIF3J,FADS2,FAM105A,FAM96A,FANCD2,FNDC3A,GEMIN7,GRPEL2,GTPBP3,GYS1,HMGA1,HMOX1,HYOU1,IFRD1,IGF2BP1,IGF2BP3,IPO4,ITGA1,ITGA4,MED28,MRPS24,MTPN,MTRR,MYC,NEDD4,NRAS,POM121/POM121C,PRIM1,PRRC2A,RBM19,RHOG,RPP38,RTCA,S100A4,SCD,SCYL1,SIGMAR1…
MAX	0.106	transcription regulator		0.145	1.98e-10	AEBP2,APEX1,BAX,BCL6,CAD,CBX5,CCNB1,CCND2,CDC25A,CDKN1A,CSDE1,DDIT3,DHFR,DKC1,DLEU1,DLEU2,DUSP2,E2F1,E2F2,EBF1,EZH1,EZH2,FADS2,FBXO32,FTH1,GADD45A,GADD45B,GLYR1,HDAC2,HK2,HMGA1,KLF10,KLF6,MYC,NCL,NPM1,ODC1,PDGFRB,PDK1,PTMA,RBBP7,RCC1,RHOA,SLC2A1,SLC2A3,SUZ12,TERT,TMEM126A,TSC2,TXNIP,YBX1	736 (4)
SYVN1	-0.905	transporter	Activated	3.751	4.98e-10	ACP2,AES,ANO10,ATP1A1,ATP1B3,ATP6AP1,BCAT1,BHLHE40,CALM1 (includes others),CD151,CD44,CD46,CRTAP,CTPS1,DAG1,DCTN1,DPYD,DUSP1,EMC7,ERN1,EXT2,FANCG,FAS,FASN,GANAB,GGCX,GNB2,HLA-C,IFI44,IFITM2,IGF1R,ITGA3,ITGAV,ITGB1,LDHB,LGALS3BP,MGRN1,NDFIP2,NFKB2,PCBP1,PLD2,POLR2B,PSMC3,PTPRJ,RAB10,RPL10,RPL18,RPN2,SETX,SKIV2L,SLC16A1,SLC1A5,SLC20A1,SLC2A1,SLC2A3,SLC30A1,SLC35B2,SLC39A10,SLC43A2,SLC43A3,SLC4A7,SL…
miR-1-3p (and other miRNAs w/seed GGAAUGU)		mature microrna		-1.011	5.67e-10	ADAR,AGRN,ANKIB1,ANP32B,ANXA2,AP3B1,ARF3,ARHGEF18,ARID1A,ARID2,ATP6V0A1,BCKDHB,BCL2,BLCAP,CAP1,CDK14,CHST11,CHSY1,CNOT6,COIL,CORO1C,CPOX,CSRP1,CTSC,DHX15,DNAJB1,EHMT1,EML4,FAM57A,FERMT2,GCFC2,GCH1,GNPDA2,GPD2,H3F3A/H3F3B,HACD2,HACD3,HDAC4,HIST1H3B,IFT52,IP6K2,KIF2A,KLHL42,LARP4,LZTFL1,MOV10,MTHFD2,MTMR12,MXD4,NELFCD,NETO2,PDCD4,PGM2,PIM1,PLEKHB2,POLA2,POLR2K,POM121/POM121C,PPIB,PREX1,PTBP2,PTMA,P…
E2f		group	Inhibited	-4.653	8.43e-10	BBC3,BRCA1,C5orf22,CBX5,CCNA2,CCNB1,CDC25A,CDC45,CDC6,CDC7,CDK1,CENPO,CSDE1,DBF4,DDX11,DHFR,DLEU1,DLEU2,DROSHA,E2F1,E2F2,E2F8,EFHC1,FANCD2,GINS2,GMNN,GOLT1B,HIF1A,HIST1H2AE,HIST1H2BJ,HIST1H3B,HNRNPA1,ITGB1,LIG1,MAD2L1,MCM2,MCM3,MCM4,MCM5,MCM6,MYB,MYC,NUSAP1,ORC1,PCYT1A,POLA2,RAD51,RBBP5,RBL1,RECQL,RPS16,RRM2,TCF3,TGM1,TMEM126A,TMEM126B,TP53,TPX2,TRMT13,TTK,USP37,UXT,WDR76,ZNF160	841 (12)
RBL2	1.272	other	Activated	2.824	9.79e-10	ABCF2,AURKA,AURKB,BRCA1,BUB1,BUB1B,CAMKK2,CASP4,CASP6,CCNA2,CCNB1,CCNF,CDC25A,CDC6,CDK1,CDKN1A,CRADD,DHFR,DNMT1,DUSP10,E2F1,FAS,GRK6,GSK3B,HCFC1,KLF10,KPNA2,MAP2K3,MARK2,MTOR,MYC,NEK2,NOP2,PA2G4,PCSK7,PFAS,PIM1,PLK1,PRIM2,PSMB2,RANBP1,RB1,RBL1,RBL2,RRM2,TEAD4,TERT,TP73,TRAF5,UCK2,UXT,VEGFA,VEGFB,XRCC3,ZEB1	405 (12)
CST5		other		-0.581	9.98e-10	ABT1,ADSL,AHCTF1,AHNAK,ANXA2,ANXA3,ANXA6,AP3B1,ARHGAP12,BCAP31,BRIX1,CAMK2G,CBY1,CD44,CHD2,CNOT8,COPS7A,COPS8,CORO1A,CREBBP,CTSB,DDT,DDX54,DHX9,DKC1,DNAJA3,DNAJB11,DOCK5,DOCK9,DR1,DRAP1,DTNB,EEF1B2,EEF1D,EEF1G,EIF2B1,EIF2B2,EIF5B,FBXO2,GAR1,GEMIN7,GNL3,GOLGA2,GTF2H3,GTPBP10,HNRNPC,HNRNPU,IGBP1,INTS1,IQGAP2,KIF11,KRR1,LAMC1,LYAR,MAK16,MALT1,MAPK13,MNT,MRM3,MSN,MVP,MYO10,MYO5B,NCL,NDUFB1,NDUFB7,NOC…
IFNA2		cytokine	Activated	4.143	1.33e-09	ALOX5,ANXA1,ATF5,BAX,BCL2,BIRC5,BST2,C19orf66,C1S,CBFB,CCL3,CCL5,CD86,CDKN1A,CNP,CXCL10,DAD1,DDX56,DDX58,DIABLO,DNAJB2,EGLN3,EIF2AK2,FAS,GBP1,GBP2,GPATCH11,HIF1A,HLA-B,HLA-C,HLA-E,HMGCS1,HSH2D,IFI16,IFI27,IFI27L2,IFI35,IFI44,IFI44L,IFI6,IFIH1,IFIT1,IFIT2,IFITM1,IFITM2,IFT57,IL10RB,IL2RA,IRF5,IRF7,IRF9,ISG20,LGALS3BP,LY6E,LYN,MAP2K1,MDM2,MT-ATP6,MT-CO2,MT1F,MT2A,MX1,MX2,MYC,OAS1,OAS2,OAS3,OGFR,PAR…	1393 (18)
etoposide		chemical drug		1.194	1.45e-09	ABCB1,ABCG1,ADAM10,ADAM17,ATF3,BAX,BBC3,BCL2,BCL2A1,BIN1,BIRC2,BIRC5,CASP2,CASP3,CCL3,CCNB1,CD274,CD86,CDC25A,CDKN1A,CFLAR,CHCHD6,CTSD,CXCL8,DDIT4,DFFB,DHX9,DNMT1,DUSP1,E2F1,EEF1A1,EEF1B2,FAS,FASN,FBXW7,FTH1,GADD45A,GDF15,GLS2,GPR132,H2AFX,HK1,HK2,IFIT2,IQCB1,IRF7,JAK2,JUN,MCL1,MDM2,MT-CO2,MYC,NFKB2,NR4A1,PEBP1,PFKL,PFKM,PIDD1,RELB,SENP2,SEPT9,SGK1,SIRT1,SLC2A1,SLC2A3,SOD2,TAF6,TERT,TNFAIP3,TNFRS…	1535 (17)
RB1	-0.914	transcription regulator	Activated	2.397	1.58e-09	ACTB,APPL2,ATAD2,ATP1A1,ATP1B1,ATP6V1F,AURKB,BAX,BCKDHA,BCL2,BECN1,BIRC5,BNIP3,BRCA1,CASP3,CASP4,CASP6,CASP7,CBX5,CCNA2,CCNB1,CDC25A,CDC6,CDCA5,CDK1,CDKN1A,CDT1,CHAF1A,CITED2,CMAS,CNOT6L,COQ5,COX14,COX17,COX4I1,COX6A1,COX6B1,CRADD,CWC27,CXCL8,DCTN4,DDIT3,DDX11,DHFR,DLST,DNAJC11,DNMT1,E2F1,EPS8,EZH2,FAM111A,FANCL,FAS,FN1,GADD45GIP1,GHITM,GMNN,GRPEL1,HACD3,HIST1H1B,HIST1H2AE,HIST1H2BJ,HIST2H2BE,HIS…	405 (12)
arsenic trioxide		chemical drug		1.175	2.08e-09	ATF6,BACH1,BAX,BBC3,BCL2,BCL2A1,BLVRA,BLVRB,BNIP3,BNIP3L,CASP10,CD44,CDK1,CDKN1A,CFLAR,CST3,CTH,CXCL8,DDIT3,DHCR24,DHCR7,DNMT1,DNMT3A,EBP,FADS1,FAS,FASN,FDFT1,FN1,FTH1,GCLC,GGT1,GLRX,GSR,H2AFX,HIF1A,HMGCS1,HMOX1,HSPA5,IDI1,ITGB1,KEAP1,MCL1,mir-29,MSN,MT1F,MT2A,MYC,NCF1,NQO1,NQO2,PIR,PTEN,PTPRC,RCHY1,RELA,RHOA,SCD,SHMT1,SHMT2,SKIL,SQLE,SREBF2,TFRC,TNFRSF10B,TP53,TP63,TP73,VDAC1,VEGFA,XBP1	1465 (16)
miR-124-3p (and other miRNAs w/seed AAGGCAC)		mature microrna	Inhibited	-3.203	2.29e-09	ABHD5,ACTR8,AHRR,ALDH9A1,APEX2,ARPC1B,ARRDC1,ATL3,ATP6V0E1,CD164,CDCA7,CHSY1,CLDND1,CTDSP1,CTNND1,DCTD,DEPDC1,DFFB,DHCR24,E2F5,ELF4,ELOVL1,ELOVL5,FAM129B,FAM57A,GINM1,GMCL1,GNG10,GSK3B,HADHB,HDAC4,HDAC5,HTATIP2,IFRD2,INO80C,IQGAP1,ITGB1,JAKMIP1,KATNA1,KLHL24,LAMC1,LDLR,LIMCH1,LITAF,MAGT1,MAN2A1,MAPK14,MAPK1IP1L,MDFIC,MMADHC,MPHOSPH9,MTMR6,MTPN,MYH9,MYO10,NAA15,NECAP2,NFATC1,NME4,OSBPL8,PGM1,PHF19…
tunicamycin		chemical - endogenous non-mammalian	Activated	4.279	2.43e-09	ABCB1,ACACA,ACOX1,ADAM10,ASNS,ATF3,ATF6,BBC3,BIRC2,CAD,CALR,CAMKK2,CANX,CASP4,CCND3,CDKN1A,CHAC1,COX5B,DDIT3,DDIT4,DNAJB11,DNAJB9,DNAJC3,EDEM1,ERN1,ERO1A,ERO1B,FKBP11,GADD45B,GOLGA3,HDLBP,HERPUD1,HMOX1,HSP90B1,HSPA5,HSPA9,ICAM1,ILK,LONP1,MANF,MCL1,MTDH,MTHFR,MYC,NARS,NDRG1,NEDD4L,NR1H3,OSBP,P3H1,P4HB,PCK2,PDIA2,PDIA6,PDRG1,PLIN2,PPARA,PRNP,RRS1,S100A4,SCD,SDF2L1,SEC24D,SEC61A1,SEL1L,SIGMAR1,SLC20…	975 (12)
doxorubicin		chemical drug	Activated	4.827	2.79e-09	ABCB1,ABCB4,ABCF2,ADAM10,ADM,ANXA1,ANXA2,APEX1,ASNS,ATF3,ATM,AURKA,AURKB,BAX,BBC3,BCAP31,BCL2,BCL2A1,BCL2L2,BECN1,BHLHE40,BIK,BIRC2,BIRC5,BNIP3L,BRCA1,BRCA2,BTG1,BTG2,BTK,BUB1B,CASP3,CCNB1,CD44,CDK1,CDK14,CDKN1A,CDKN3,CENPA,CFLAR,CHCHD6,CHEK1,CKAP4,CTSB,CTSD,CXCL8,DDIAS,DDIT3,DNMT1,DNMT3A,DPAGT1,DUSP1,DUSP5,E2F1,E2F2,EEF1A1,EEF1B2,EFEMP2,ELF3,EP300,EXO1,FAS,FTH1,GADD45A,GAS5,GCLC,GDF15,GLB1,GLIPR…	1684 (20)
interferon beta-1a		biologic drug			3.4e-09	ANAPC11,ATP5G3,ATP5L,BIRC2,BNIP2,BUB3,COPS5,CORO1A,COX5B,COX6A1,CXCR4,DNAJB1,EEF1G,EIF2B1,ENO1,FCGRT,FKBP1A,FYB,GADD45B,GSTP1,HLA-DPB1,HLA-DRB5,IFI35,IFI6,IFIT1,IGHM,IL16,IRF7,JAK2,LGALS1,MRPS18B,MX1,NDUFA1,NDUFB2,NMI,NOTCH1,PFDN5,PGAM1,PGK1,PPP1CC,PSMB8,PSME1,RAE1,RAN,RPL18,RPL19,RPL22,RPL24,RPL26,RPL27,RPL27A,RPL3,RPS19,RPS27,RPS28,RPS7,SLC25A6,STAT1,TBCB,TRADD,TREX1,TTC1	200 (4)
KDM5B		transcription regulator		1.264	4.25e-09	ASF1A,AURKA,BBS9,BRCA1,BUB1B,BUB3,CCNB1,CDIPT,CDK1,COMMD3-BMI1,DDIT3,DHCR24,DLGAP5,DPY19L1,E2F1,ECT2,EHD1,EIF5B,EPB41L1,FABP5,GADD45A,HMMR,HSD17B8,IARS2,IGFBP2,IPP,ITGB1BP1,IVNS1ABP,JADE2,KIF2C,LGALS3BP,LIMCH1,LRCH4,MAPK8IP3,MCM2,MCM3,MIA3,MPC1,MT1F,NCAPH,NDC80,NDE1,NEDD9,NMB,NOL3,OSER1,PBK,PIR,PLS3,POLB,PPOX,PSIP1,PSME3,RECQL,RNASET2,RNF40,SAT1,SMARCA2,SNRPD1,SNRPG,SS18,STAT5A,SWAP70,TMEM14A,TTK…	856 (7)
TCR		complex		0.955	4.52e-09	ABCD3,ADM,ADORA2A,AIM2,AKT3,BCAT1,BCL2,BCL2A1,BCL3,BIN1,BSG,CBLB,CCL3,CCL4,CCL5,CCND3,CCR7,CD44,CDK13,CFLAR,COMMD3-BMI1,CTSB,CXCL10,CXCL8,CXCR4,CXCR5,CYTIP,DDX58,DHX58,DKC1,ELL2,FAS,FYN,GADD45B,GNPDA1,HIF1A,HSP90B1,HSPA5,HSPD1,IFI44,IFI44L,IFI6,IFIH1,IFIT1,IFIT2,IFNAR1,IL16,IL2RA,IL4R,IRF4,IRF7,ISG20,ITGB7,JUN,LBR,LIME1,LIPA,LSM3,LTA,MAPK1,MAPK8,MARF1,MCL1,MX1,MX2,MYC,MYD88,NFATC1,NFE2L3,NFKB1,NF…	1400 (16)
ATF4	-0.407	transcription regulator	Activated	6.124	5.2e-09	AARS,APEX1,ARHGAP24,ASNS,ATF3,ATF5,BBC3,BCAT1,CA9,CALR,CANX,CARS,CDKN1A,CHAC1,CPOX,CTH,CXCR5,DDIT3,DDIT4,EIF2S2,EIF4EBP1,ERO1A,FASN,FYN,GADD45A,GARS,GCH1,GDF15,GHITM,GYS1,HERPUD1,HSP90B1,HSPA5,IARS,IGFBP2,JUN,LGALS3,MAP1LC3B,MARS,MCL1,MED13L,MGST1,MID1IP1,MT2A,MTHFD2,NARS,NDRG1,NR1H3,PCK2,PHGDH,PPP1R15A,PRKDC,PRKN,PSAT1,PSPH,PYCR1,RBPJ,SARS,SEL1L,SERPINF1,SHMT2,SIGMAR1,SLC1A5,SLC38A2,SLC7A5,SOD2,…	1225 (13)
PCGEM1		other	Activated	2.244	6.58e-09	ACACA,ACLY,ACOX1,ALDOA,CANT1,DHCR24,ENO1,FASN,GAPDH,GGT1,GLUD1,GPI,GSR,HK2,IDH1,IDH2,LDHA,NUDT9,OGDH,PDHA1,PGD,PGK1,PGLS,PKM,SDHA,SLC2A1,SUCLG1,TALDO1	1048 (7)
tanespimycin		chemical drug		-1.167	6.7e-09	AHSA1,AKT2,AKT3,BCL2,BCL2A1,BIRC5,BRAF,CALM1 (includes others),CAPN1,CDK1,CDKN1A,CFLAR,CXCL8,DDIT3,DNAJB1,EIF4A1,FAS,HNRNPA1,HNRNPAB,HNRNPC,HSP90AB1,HSP90B1,HSPA1A/HSPA1B,HSPA5,HSPA8,HSPA9,IARS,IGF1R,JUN,LDHA,LYN,MCL1,MIF,MYC,NRAS,PDPK1,PRDX3,PSMA7,PTCH1,PTMA,RPL24,RPL27A,RPL30,RPL35,RPS16,RPS8,SERPINH1,SLC2A1,SNRPB,SNRPF,SNRPG,SOD2,SRC,SRSF2,STAT3,TNFAIP3,TYMP,VEGFA	1437 (16)
EIF2AK3	1.349	kinase	Activated	3.161	6.99e-09	AARS,ABCF2,ALDH18A1,ARNTL,ASNS,ATF3,ATF5,ATF6,BECN1,BIRC2,BTG2,CA9,CARS,CBX4,CPOX,CTSC,DDIT3,DNAJB9,DNAJC3,EIF2AK3,EIF4EBP1,EPRS,ERO1A,ERO1B,GADD45A,GCH1,HERPUD1,HSPA5,HSPA9,IARS,JUN,LONP1,MAP1LC3B,MTHFR,MYC,NARS,NDRG1,NFKB2,PCK2,PPP1R15A,RELB,SARS,SEL1L,SHMT2,SNW1,TBCE,TBPL1,TP53,TXNIP,VEGFA,WARS,XBP1,YARS	1363 (18)
D-glucose		chemical - endogenous mammalian	Activated	2.062	1.02e-08	AARS,ABCB1,ABCG1,ACAA1,ACACA,ACLY,ACOX1,ACSL1,ACTA2,ACTB,ADA,ADAM17,ADIPOR1,AGER,ALDOA,ALDOC,ANXA1,ARNTL,ASNS,ASS1,ATF3,ATF5,ATP2B1,ATP5G2,ATP6AP2,BAX,BBC3,BCAT1,BCL2,BIRC5,C3,C8orf44-SGK3/SGK3,CALR,CANX,CAP1,CARS,CCNB1,CCND2,CCND3,CDK1,CDKN1A,CDT1,CFLAR,COL1A1,CTSB,CXCL8,CXCR4,DBI,DDIT3,DDIT4,DFNA5,DNAJB11,DNAJC3,DYRK1A,E2F1,EIF2AK3,EIF2B4,ELF3,EMC10,ENO1,EP300,ERO1B,FABP5,FAS,FASN,FBXO32,FKBP2,…	1310 (15)
Interferon alpha		group	Activated	3.462	1.04e-08	ACP2,ADA2,ADAR,AIM2,ANKRD10,APOBEC3B,APOBEC3G,APOL1,APOL2,APOL3,ASCC2,ATF3,BCL2,BCL2A1,BCL2L13,BCL3,BCL6,BST2,BTG2,C19orf66,C3,CASP3,CCL19,CCL3,CCL5,CCND2,CCND3,CCR7,CD81,CD86,CDC25A,CDKN1A,CHMP5,CMTR1,CTH,CXCL10,CXCL8,DAG1,DAXX,DDIT4,DDX58,DHX58,DRAP1,DYNLT1,E2F1,EIF1,EIF2AK2,EMID1,EPSTI1,FAS,FASN,GBP1,GBP2,GBP3,HELZ2,HLA-B,HLA-C,HLA-F,HSPA1A/HSPA1B,ICAM1,IFI16,IFI27,IFI35,IFI44,IFI44L,IFI6,IFIH…	1494 (15)
LONP1	0.761	peptidase		-1.069	1.25e-08	ANXA2,ATP5D,CALU,EARS2,ECI1,ECSIT,GARS,GFER,GLUD1,HIST1H2BC,HSPA9,HSPD1,HSPE1,MARS,MDH2,MRPL18,MRPS31,MT-ATP6,MT-ATP8,MT-CO1,MT-CO2,MT-CYB,MT-ND5,MT-ND6,MTHFD2,NDUFA11,OXCT1,P4HB,PDIA3,PGAM1,SARS,SMDT1,SOD2,TFAM,TPM3,TRAP1,TUFM,VDAC1,VDAC2
MAPK1	-0.524	kinase		-1.962	1.48e-08	ADAM17,ADAR,ARG2,ARHGAP11A,ATF3,ATP1B1,ATP2A1,AURKA,BCL11A,BCL2,BIRC5,BLZF1,BST2,BTN3A3,C1S,CAPN2,CCDC82,CCL4,CCL5,CCNB1,CCNF,CDKN1A,COX17,CTSB,CXCL8,DDT,DDX58,DNAH7,DNMT1,DSE,DUSP1,DUSP2,E2F1,EGLN3,EHD1,EIF2AK2,ENO3,ERAP1,ERCC1,ERP29,EXOC2,FCMR,FN1,GBP1,GBP2,GMNN,GRB7,H2AFV,HLA-B,HLA-C,HLA-DMA,HLA-E,HMOX1,HRASLS2,IFI16,IFI27,IFI35,IFI44,IFI6,IFIH1,IFIT1,IFIT2,IFITM1,IGF2BP3,IL2RA,IRF7,IRF9,ISG20…	1628 (17)
BNIP3L	2.305	other	Activated	2.091	2.16e-08	AURKA,BLNK,CCNA2,CCND3,CD22,CD47,CD79B,CDKN3,CENPE,CENPF,CHEK1,CKAP2,CST3,E2F1,FANCD2,GADD45A,IL16,KIF11,LTA,MAP4K1,NFKB2,NT5C3A,NUF2,PDGFRB,PIK3CD,PRIM1,PTK2B,RAD54L,RBL1,RRM2,SGO1,STAT3,TFDP2,TFRC
IL3		cytokine	Activated	2.928	2.4e-08	ACOX1,ADA,ATF5,BCL2,BNIP3L,BTG2,CALR,CAMKK2,CASP3,CBFB,CCL19,CCND2,CCND3,CCNG1,CCT5,CD48,CD53,CD86,CDKN1A,CIAPIN1,CITED2,COPS4,CSF1,CTTN,CXCL8,CXCR4,DAD1,DDIT3,DOK2,ECH1,EEF1A1,EIF1AX,EIF2AK2,FAS,FASN,FCER2,FCGR2A,FUS,GADD45A,GADD45B,GART,GPX1,HK1,HK2,HSP90B1,HSPA5,HSPA9,HUS1,ICAM1,IL2RA,IMPDH2,ITGAV,ITGB7,JCHAIN,JUN,KLF13,KPNB1,LTA,LY75,LYN,MAN2B1,MCL1,MCM5,MDM2,MLF2,MYC,MYO1C,NACA,NARS,NCF1,NCL…	1400 (21)
26s Proteasome		complex		-1.584	3.1e-08	ATF5,ATP6V0E1,ATP6V1H,BAX,BCL3,BIRC2,BRCA2,CCNA2,CDC25A,CDC6,CDK1,CDKN1A,CENPE,CFLAR,CLCN7,CTSB,CTSD,CXCL8,DDIT3,DDX58,EXO1,FOXO1,GAS5,GCH1,H2AFX,HSBP1,ICAM1,IFI35,IGLL1/IGLL5,KIF23,MAD2L1,MAP1LC3B,MCOLN1,MICB,MYC,MYCBP,NFKB1,NFKB2,NOTCH1,PKD1,PRKCA,PRKDC,PRNP,PSAP,PSMB3,PSMB5,PSMC2,PSMC4,PSMD6,PTEN,RB1,RFC3,RUNX3,S1PR1,SKIL,SOCS3,SRC,STAT1,STAT5A,TNFSF10,TP53,TXNIP,UBD,UBE2H,UVRAG,VIM,VPS18,WBP2…	1522 (17)
glutamine		chemical - endogenous mammalian		-0.715	3.81e-08	AARS,ACTB,ADA,ADSS,ASNS,ASS1,ATF5,ATF6,BCAT1,BSG,CARS,CXCL8,DDIT3,DUSP1,DYRK1A,EIF2B4,FABP5,GADD45A,HK1,HSBP1,HSF1,HSPA1A/HSPA1B,HSPA5,ICAM1,IDH1,IGFBP2,IRF2,LTA,NFKB2,NR4A1,NUP98,OAZ1,PCK2,PICK1,PPARGC1A,PPP2R2A,PYCR1,SLC16A1,SRSF2,TIMM17A,TP53,VEGFA,VIM,WARS,XBP1	1386 (18)
HIF1A	-0.718	transcription regulator	Activated	4.665	5e-08	ABCB1,ABCF2,ACTA2,ADAM10,ADAM15,ADAM17,ADM,ALDOA,ALDOC,ANKRD37,ANKZF1,ASNS,ATG9A,AURKA,BCL2,BHLHE40,BID,BIRC2,BIRC5,BNIP3,BNIP3L,BRCA1,CA9,CARS,CCNT1,CCR7,CD164,CD274,CD44,CDKN1A,CITED2,CORO1A,CTPS1,CTSD,CXCL8,CXCR4,CXorf40A/CXorf40B,DDIT4,DNAJC5B,DTX1,EGLN1,EGLN3,EMC9,ENO1,ENO2,ERO1A,FAM13A,FAM162A,FAM53C,FN1,FYN,GADD45B,GAPDH,GBE1,GLYR1,GPI,H2AFX,HDAC2,HIF1A,HILPDA,HIST1H1C,HIST1H2AC,HIST1H2AM,…	1581 (18)
bortezomib		chemical drug		0.047	5.42e-08	ABCF2,ATF3,BAX,BCL2,BCL2A1,BIK,BIRC2,BIRC5,BNIP3,BNIP3L,BRCA1,BRCA2,CALR,CASP7,CCL4,CCL5,CCNB1,CCND2,CDKN1A,CFLAR,CXCL10,CXCL8,CXCR4,DCAF12,DDIT3,DNAJB1,DNAJB2,DNAJB6,EIF2AK3,ERN1,FANCD2,FANCE,FANCG,FANCL,FAS,FBXO2,FCMR,FOXO1,GADD45A,GADD45B,GDF15,HDAC2,HSP90AA1,HSP90B1,HSPA14,HSPA1A/HSPA1B,HSPA5,HSPE1,ICAM1,IGF1R,IGHM,IGKC,IL10RB,IL2RA,IRF4,MAPK1,MCL1,MDM2,MS4A1,MX1,MYC,NFKB1,NPLOC4,NSFL1C,ODC1,…	1287 (14)
BRD4	-0.864	kinase		1.153	5.67e-08	ACSL5,ACSM3,ADAT2,ANKRD37,AURKB,BCL2,BCL3,BDH1,BHLHE40,BTN3A2,CCND2,CDC25A,CXCR4,CXCR5,DERL3,DMAP1,FADS1,FKBP11,GALNT14,GTF3C6,HMOX1,IGLL1/IGLL5,IL2RA,IRF4,KAT2A,MAP4K1,MCL1,MLF2,MMACHC,MTHFD1L,MTMR2,MYB,MYC,NQO1,PIM1,PIM2,POLE2,RRS1,SLC38A5,SMARCA4,SORD,SRM,TOP1,TTC27,WNT5A,XBP1,ZNF485	758 (6)
TCF3	-0.991	transcription regulator		1.453	5.88e-08	ADA,AFDN,AICDA,ANXA6,AP3B1,AP4B1,ARHGEF18,ARSA,ATF3,AURKA,BACH2,BCL6,BHLHA15,BID,BIK,BIRC5,BLNK,BUB1,C15orf39,CASP3,CASP6,CCDC117,CCNA2,CCNB1,CCND2,CCND3,CD79A,CD79B,CDC20,CDC45,CDK1,CDKN1A,CDKN2C,CDKN3,CERK,CKAP4,CKS2,COL1A1,CR2,CRELD2,DDX58,DTX1,E2F8,EBF1,ECT2,EDEM1,EIF4EBP1,ENTPD1,EPRS,ESCO2,FKBP11,FOXO1,GADD45A,GADD45B,GM2A,H2AFX,HADHA,HCST,HMMR,HSP90B1,HSPA13,HYOU1,IFI16,IFNAR1,IGHM,IGLL1/IG…	194 (3)
BRCA1	-0.625	transcription regulator		1.637	8.96e-08	ACTB,AK1,ATM,BACH1,BAX,BCKDHB,BCL2,BIRC5,BRCA1,BRCA2,CCL5,CCNB1,CCNG1,CDKN1A,COL18A1,CTSD,CYP1A1,DDIT3,DDIT4,DDX58,DGKA,ENSA,EP300,ERCC5,EXO1,FAS,FHIT,FOXO1,GADD45A,GADD45B,GDF15,GTF2H1,H2AFX,H3F3A/H3F3B,HMOX1,IFI27,IFI6,IFIT1,IFIT2,IFITM1,IFNAR1,IGF1R,IRF7,JAK1,KRT17,MAD2L1,MDM2,MX1,MYC,NEDD9,NEK2,NOTCH1,NQO1,NR3C1,PCBP2,PLK1,PLTP,PTEN,RAD51,RB1,RBL1,RBL2,SAT1,SFPQ,SIRT1,STAT1,STAT5A,STAT5B,TAP1…	1567 (19)
oblimersen		biologic drug		1.191	9.79e-08	ADM,ATF3,ATG13,BCL2,BST2,CDKN1A,CXCL8,DHX16,DUSP1,FLAD1,GADD45A,GADD45B,HIST1H2AE,IFI16,IFI27,IFI35,IFI44,IFI6,IFIT1,IFITM1,IFRD1,IRF7,KLF10,MAFF,MX1,MX2,OAS1,OAS2,PRKCA,RSRC2,SNAPC1,STAT1,ZPR1
NFYB	-1.037	transcription regulator		-0.931	1.05e-07	ACLY,ACTA2,ACTB,AKAP17A,AP4B1,APC,APOBEC3B,ARHGAP11A,ATP5B,BCL2,BRF1,CAPN3,CBX5,CCDC174,CCNB1,CDC25A,CDCA8,CDK1,CENPF,CHPT1,CKS2,COL1A1,CSDE1,CTC1,CYTIP,DCC,DNAJB6,DTL,DZIP3,EIF3C,FAS,FLCN,FTH1,GADD45A,GAPDH,GART,GRK3,HCCS,HES7,HIST1H2BH,HIST4H4,HLA-DQB1,HLA-DRA,HMGN3,HNRNPA1,HSPA13,IFFO1,ITM2C,KBTBD8,KDM8,KIAA0930,KIAA1524,KMT2E,L2HGDH,LCOR,LIG3,LYAR,MARCH5,MARK2,METTL2B,METTL9,MTAP,MTPN,MVK,NOS…
discodermolide		chemical drug			1.09e-07	BRCA1,BRCA2,CCNB1,CDC20,CDC25A,CDC7,CDK1,CDKN1A,CHEK1,E2F2,EIF4EBP1,FANCD2,FANCG,GADD45A,KIF11,KIF23,PKMYT1,PLK1,PLK4,RAD51,RBL1,RFC2,RFC3,SMC2,TP53,WEE1	1158 (11)
FOXO3		transcription regulator		0.637	1.12e-07	AGFG1,ANXA1,APEX1,AURKA,BBC3,BCL2L13,BCL6,BECN1,BIRC5,BNIP2,BNIP3,BNIP3L,BTG1,BUB1B,CAD,CARD16,CASP4,CCNB1,CCND2,CCND3,CDC20,CDC42EP3,CDC45,CDC6,CDCA8,CDKN1A,CDKN3,CDT1,CFLAR,CTSB,CXCL10,CXCL8,CXCR4,DDIT3,DDIT4,DDX3Y,DLGAP5,DNM1L,EIF4EBP1,ENO2,ERO1A,EXO1,FASN,FBXO32,FOXO1,FOXO4,GABARAPL1,GADD45A,GADD45B,GCLC,GLUL,GMNN,GPX1,GTF2I,HBP1,HTATIP2,IARS,IFIH1,IGF1R,IMPDH2,IP6K2,JAK1,KIF2C,LEMD3,MBP,MCM2…	1369 (20)
gentamicin		chemical drug		0.174	1.13e-07	ACAA1,ACSM3,ALAD,APEX1,ASL,ATF3,BAX,BTG2,CALR,CCNG1,CCNL1,CD9,CDC34,CDK13,CHORDC1,CIPC,CPSF2,CTSD,CUL2,CXCL10,CYP1A1,DDIT3,DDX39A,DDX50,DECR2,DPEP1,EAF1,EEF1A1,EIF2B2,EIF2B4,EIF3D,ETFDH,GADD45A,GAS5,GATM,GDF15,GFER,GNL3,H2AFX,H3F3A/H3F3B,HIST1H4H,HIVEP2,HMOX1,HNRNPU,HSD17B4,HSP90AA1,HSP90B1,HSPA1A/HSPA1B,HSPA5,HYOU1,ICAM1,IDH1,IFRD1,IRF7,JUN,KLF6,KTI12,LIG4,LITAF,MAPKAPK3,MCM6,MDM2,MPST,MRPL23,MY…
hydrogen peroxide		chemical - endogenous mammalian	Activated	5.061	1.31e-07	ACTA2,ADAM17,AEN,ALOX5,ANKRA2,ANXA2,APEX1,ATF3,ATF6,ATP6V1A,AURKA,BANP,BAX,BBC3,BCL2,BCL2A1,BIRC5,BOD1L1,BRCA1,BSG,BTG2,BUB1,BUB1B,CASP3,CCL4,CCNA2,CCNB1,CCND3,CCNF,CCNH,CD81,CD86,CDC34,CDC6,CDK1,CDKN1A,CDKN2C,CFLAR,CKS1B,COL1A1,CREBBP,CSF1,CST3,CTSB,CTSD,CTSS,CXCL8,CXCR4,CYP1A1,DDIAS,DDIT3,DDIT4,DDX52,DHCR7,DNAJB1,DNMT1,DPAGT1,DUSP1,DUSP10,DUSP16,DUSP2,EEF1A1,EEF1B2,EHMT1,EID1,EXOSC9,FAS,FASN,FB…	1791 (18)
SOX11		transcription regulator		1.748	1.39e-07	ADAM10,ADSS,BST2,CASP6,CCL5,CD52,CD58,CD86,CD9,CNOT6,CXCR4,DBN1,EBF1,FAM45A,FAS,FCMR,GNRH1,HILPDA,HMGB3,HSPD1,IER2,IFIH1,IKZF3,ITGA4,ITGB1,LEF1,LGALS9,MPZ,MS4A1,MYO1B,NIPSNAP1,NREP,SEPT2,SMAD1,STAT1,SUV39H2,TFDP2,TIAM1,TNKS,TP53INP1,TUBA1A,VPREB3
cisplatin		chemical drug		1.386	1.87e-07	ACADVL,ACOX1,ACTA2,ACTB,AEBP2,AGFG2,AIFM1,ANXA1,ANXA2,ASNS,ATF3,ATP6V0C,ATXN1,BAX,BBC3,BBS9,BCL2,BCL2A1,BCL2L12,BCL2L13,BECN1,BIRC2,BIRC5,BNIP3L,BRCA1,BTG2,CAPN1,CAPN2,CASP3,CASP6,CC2D1A,CCL5,CCNB1,CCNG1,CD44,CD53,CDC25A,CDK1,CDKN1A,CENPS/CENPS-CORT,CFLAR,CHEK1,CLIP4,CLSTN3,COL1A1,CSF1,CTNND1,CTSB,CXCL10,CXCL8,DDIT3,DDIT4,DEPDC1B,DGKA,DICER1,DNAJC27,DNMT3A,DUSP1,E2F1,ECE1,EEF2K,EFEMP2,ELF3,ENDOG,…	1647 (18)
CDK4/6		group	Inhibited	-3.726	1.91e-07	AHI1,AHNAK,C11orf58,CALU,CDC45,CDC6,DYNC1LI1,E2F1,E2F8,EEF1B2,EMSY,ENO1,ERBIN,FAM120A,FAM129B,ITSN2,KMT2A,KRT10,MARCKS,NCOA3,NOP2,NOP58,PCYT1A,PKP4,RCN1,RPL10,RPL13,RPL27A,RPS6,SEC22A,SEC61B,TALDO1,TPI1,TUBA1B,TUBA1C,TUBB,TUFM,VPS13D,YLPM1	818 (11)
calcitriol		chemical drug	Activated	2.59	3.1e-07	AAAS,ABCB1,ACSL1,AGPAT5,ALDH1A2,ALOX5,ANXA2,ATAD1,ATM,ATP2B1,ATP5D,AURKAIP1,BAX,BCAT1,BCL2,BCL3,BECN1,BIRC2,BIRC5,BNIP2,BRCA1,BUB1B,C3,CA11,CASP7,CCNA2,CCNB1,CCND3,CDC20,CDC45,CDC6,CDCA5,CDCA8,CDK1,CDKN1A,CDT1,CENPA,CENPM,CENPQ,CENPS/CENPS-CORT,CHAF1A,CHTF18,COMT,COX17,CPOX,CSE1L,CSF1,CXCL10,CXCL8,CYP1A1,DNM1L,DUSP1,DUSP10,ECH1,ECT2,EXO1,EZH2,FAS,FASN,FCER2,FIGNL1,FIS1,FN1,GADD45A,GAPDH,GDPD5,GIT…	1707 (16)
CDKN2A	-0.473	transcription regulator	Activated	2.523	3.46e-07	AK1,ANAPC5,APPL2,ATAD2,AURKB,BAX,BBC3,BCL2,BIRC5,BMI1,BTG2,BUB1B,C3,CAPG,CASP3,CCL19,CCL4,CCL5,CCNA2,CCNB1,CCND3,CCNG1,CCR7,CDC25A,CDCA5,CDK1,CDKN1A,CDKN2C,CHAF1A,CITED2,CNOT6L,CUL1,CXCL10,CXCR5,DCTN4,DHFR,DUSP1,E2F1,E2F2,EBF1,EEF1A1,EPS8,EZH2,FAM111A,FANCL,GAS7,GLB1,GNL3,GSPT1,GTSE1,H2AFX,HACD3,IFI35,IGF2BP3,IL2RG,ITGAV,ITGB5,JAK2,JUN,LEF1,LGALS3,LTA,MAD2L1,MCL1,MCM4,MCM5,MCM7,MCM8,MCMBP,MDM2,ME…	1238 (15)
EGLN		group	Inhibited	-5.22	3.64e-07	ADM,ALDOC,ANKRD37,ANKZF1,BBX,BCKDHA,BCKDK,BNIP3,CA9,EGLN1,EGLN3,EIF4EBP1,FABP6,FAM57A,FTL,FYN,GAPDH,GPR146,GYS1,HK2,HLA-B,IFI27L1,IKBIP,LDHA,LZTFL1,MPI,NOL3,PAM,PDK1,PDK3,PFKP,PGAM1,PGM1,PPME1,PPP1R3E,PPP2R5B,RIOK3,RRAGD,RTL8C,SAP30,SPAG4,TMEM107,TPI1,VKORC1,WDR54,ZNF292,ZNF337,ZNF511	1059 (8)
RBL1	-1.973	transcription regulator	Activated	3.548	3.84e-07	AURKB,CASP4,CASP6,CCNA2,CDC25A,CDC6,CDK1,CDKN1A,CRADD,DDB1,DHFR,DUSP10,E2F1,FAS,HIST1H2AE,KRT10,MCM2,MCM3,MCM5,MCM6,MCM7,MTOR,MYC,NEK2,NOTCH1,ORC1,PA2G4,PLK1,PPARGC1A,RB1,RBL1,RBL2,RRM1,RRM2,TERT,TP53,TP73,UXT,VEGFB,ZEB1	389 (12)
ciprofloxacin		chemical drug		0.137	4.21e-07	ABCB6,ACAA1,ACSL5,ADAM8,AP5Z1,ATP6V1A,ATP6V1H,CD47,CD86,CTSD,DNAJC3,EPB41L5,GBA,GLUD1,GRN,GUSB,HSPA9,HSPD1,ICAM1,IGF1R,IGF2BP3,ITGAL,ITM2C,LDLR,LGMN,LMTK2,LONP1,LRPAP1,MAN2B2,MAPK1,MFGE8,MPP1,MTHFD1L,MYBBP1A,PKN2,PLXNB2,PSAP,RPL12,RPL7A,RPS18,RRAGC,RUVBL1,SEMA4D,SHMT2,SIGIRR,SPP1,SPRED1,SRPRA,TEX264,TMPO,TUFM,VDAC1,VIM
lenalidomide		chemical drug	Activated	2.422	4.73e-07	ACTG1,APTX,ATXN1,BID,C12orf66,C2orf68,CARD16,CCL3,COX11,DCC,DFFA,DLEU2,DNAJC25,DNAJC5B,DVL1,DVL3,ELF3,ENO1,EXTL2,FANCI,FKBP11,GIMAP2,GLUD1,HILPDA,HIST1H2BG,HIST1H3D,HIST2H4B,HLA-DPB1,HLA-DQA1,HLA-DRB1,IFIH1,IGF2BP3,IRF4,LEF1,LIMA1,LRP5,MIEF1,MMACHC,MRS2,MTAP,MYB,NETO2,NFATC1,NMI,NUP43,ORC5,PCBP2,PDK1,PGM2,PLOD2,PPIF,PTEN,PTPRC,RAD18,RASGRP3,REL,RFC3,RGS1,RRP1B,SEC24A,SEL1L,SEPT2,SNRPN,SPRYD7,STAM…	322 (5)
tosedostat		chemical drug	Activated	3.72	5.34e-07	ASNS,ASS1,ATF3,ATF5,CARS,CDKN1A,CHAC1,CTH,CXCL8,DDIT3,DDIT4,FYN,GADD45A,MARS,PPP1R15A,PSAT1,SARS,SLC38A2,TRIB3,VEGFA,WARS
IND S7		chemical - kinase inhibitor		-1.342	5.98e-07	ACTB,ATP5B,ATP5D,CALU,COPS8,ENO1,ERP29,GLOD4,GLUD1,HNRNPL,HSPA1A/HSPA1B,KHSRP,PCK2,PDIA3,PGAM1,PGK1,PSMA1,TUBB,VDAC2,VIM
valproic acid		chemical drug	Activated	3.203	6.9e-07	ABCG1,ABHD5,ACACA,AMFR,AMPD3,ATAD2,ATF3,ATF6,ATM,ATP2A3,BCL2,BIRC5,C8orf44-SGK3/SGK3,CALR,CASP3,CBFA2T2,CCND2,CD151,CD44,CDC123,CDCA7,CDKN1A,CENPM,CHEK1,CHPT1,CKS1B,COCH,CREBBP,CRLF1,CTPS1,CTSB,CXADR,CXCR4,CYP1A1,CYP2R1,DAG1,DBI,DDIT3,DHCR7,DICER1,DNAJB11,DNAJB9,DNAJC3,EDEM1,EIF2AK3,EIF2S1,ERN1,ETV6,FABP6,FAS,FDFT1,FNBP1,FRS2,GADD45B,GINS3,GLUL,GNAI2,GPX7,HDAC5,HERPUD1,HIF1A,HIST1H3G,HMGCS1,HMOX1…	1889 (20)
mitomycin C		chemical drug	Activated	2.598	7.28e-07	ATF3,ATP23,BAX,BIRC5,BRCA1,BRCA2,BTG2,CASP3,CDC25A,CDC42,CDKN1A,CXCL8,FAS,GADD45A,JUN,MALAT1,MDM2,NQO1,PARP2,PPP1R15A,PRKCE,SRSF5,SRSF6,SRSF7,TOP1,TP53,TP53INP1,TP63,TULP4,TYMP,VEGFA,VMP1,WEE1,ZMAT3	1449 (18)
NFE2L2	0.315	transcription regulator	Activated	4.839	7.29e-07	ABCB4,ACSL5,ACTG1,AGPAT3,AKR7A2,ALDOA,APPBP2,ARF1,ATF3,ATP1A1,BCL2,BNIP3,BRCA1,CA11,CCL5,CCT3,CD86,CDC34,CDKN1A,CDKN2C,CHORDC1,CLPP,COL1A1,COPS5,CTSD,CUL1,CXCL10,CXCL8,DAD1,DDIT3,DDX39B,DDX50,DHCR7,DNAJB11,DNAJC3,DYNLL1,EIF2S1,EIF3C,EIF3E,ERP29,ETV6,FGF13,FN1,FTH1,FTL,GBE1,GCLC,GNA11,GNAI2,GPX1,GPX3,GSPT1,GSR,GSS,GSTA4,GSTM4,GSTO1,GSTP1,HACD3,HAX1,HERPUD1,HMBS,HMOX1,HSP90AA1,HSP90AB1,HSP90B1,HSPA…	1146 (15)
POU2F2	1.59	transcription regulator	Activated	2.16	1.24e-06	ADA,ALDOC,ALOX5,ANKZF1,ARG2,BANK1,BBC3,BCL6,CCDC28B,CD22,CD79B,CFLAR,COCH,CXCR5,EBF1,EIF2S2,ELL2,ENO1,FCRL1,GATM,GEN1,HIST2H2BE,HLA-DRA,HMBS,IGKC,JUN,LY6E,MCM7,MMAB,MS4A1,MVK,MYC,PFKFB3,PFKFB4,POU2F2,RPS2,SCD,SIRT3,SNRPB,SPI1,SPP1,STAT3,TERT,XBP1,ZDHHC23	250 (4)
deferoxamine		chemical drug	Activated	4.81	1.35e-06	ADM,AK3,ALDOA,ANXA2,BACH1,BCL2,BHLHE40,BNIP3,CA9,CCL4,CCNB1,CCND2,CCND3,CCR7,CD300A,CD47,CDKN1A,CFLAR,CITED2,CXCL8,CYTH1,DDIT3,DUSP1,DUSP10,DUSP16,DUSP5,EGLN1,EGLN3,ENO1,FASN,GADD45A,GADD45B,GAS7,GDF15,HIF1A,HK2,HMOX1,HSPA13,HSPA1A/HSPA1B,HTT,ICAM1,IFI16,IFI6,IGFBP2,IL32,ISG20,ITGB2,ITGB7,JUN,LDHA,LY75,MAP1LC3B,MAPK14,MDM2,MT-CYB,MT-ND5,MX2,MYC,NDRG1,NFATC4,NFKB1,NFKB2,PFKFB3,PGK1,PKM,PRKCA,RB1,R…	1341 (17)
HSPA5	2.638	enzyme		-0.564	1.43e-06	ACADVL,ACLY,ATF6,BAX,BCL2,BCL2L2,BIRC5,CASP3,CCL5,CD47,CXCL10,DDIT3,EIF2AK3,ERN1,FASN,HADHA,HSP90B1,HSPA5,HSPA8,IDI1,IFIT1,MAP1LC3B,P4HB,PTEN,SCD,SREBF2,XBP1	916 (11)
CD28		transmembrane receptor	Inhibited	-2.07	1.55e-06	AHCYL1,ALKBH1,ANXA1,AP1B1,ATM,BCL2,BCL2A1,BHLHE40,BIN1,BTG1,BZW1,CASP3,CASP6,CBLB,CCL3,CCL4,CCND2,CCND3,CD226,CD274,CD86,CDK7,CENPF,CFLAR,CLIP1,CNIH4,CXCL8,CXCR4,DAD1,DDX58,DGKA,DUSP14,DUSP22,EBI3,EWSR1,FKBP2,FYB,FYN,GAPDH,GBP1,GBP2,GNL2,GOLGB1,GYS1,HAX1,HCCS,HDAC2,HELLS,HINT1,HIST1H2AC,HIST2H2AA3/HIST2H2AA4,HLA-DQB1,HMGN1,HNRNPA1,HOMER2,HSPA1A/HSPA1B,HSPA8,HUWE1,IFITM1,IFRD2,IGF1R,IGFBP6,IGLL1/I…	1456 (16)
PRL		cytokine	Activated	3.957	1.77e-06	ACTB,ADAR,ANXA2,ANXA3,ARF3,BCL2,BCL6,BST2,C19orf66,CAPN2,CCNB1,CCND3,CDKN1A,COL1A1,COX4I1,CST3,CTSB,CTSD,CTSH,CTSS,CXCL10,DDX39B,DDX58,DHX58,DTX3L,DVL1,EIF2AK2,ENO1,EPSTI1,FN1,GNRH1,HELZ2,HERPUD1,HIPK3,HSPD1,IFI35,IFI44,IFI44L,IFI6,IFIH1,IFIT1,IFITM1,IL2RA,IRF7,IRF9,ITGA1,JAK2,JUN,LAMC1,LY6E,MAFG,MAGED1,MARS,MEN1,MFGE8,MGST1,MLKL,MSN,MX2,MYC,NFKB1,OAS1,OAS2,OAS3,ODC1,P4HB,PARP10,PARP14,PC,PDIA4,P…	1649 (18)
sorafenib		chemical drug		-1.054	1.84e-06	ACTA2,ATF5,CCL3,CCL5,CCND2,CCND3,CFLAR,COL1A1,CXCL10,CXCL8,DDIT3,ERN1,HIF1A,HSPA5,IFIT2,IL2RA,MCL1,OAS1,PIM1,PPP1R15A,SOCS1,VIM,ZEB1	1543 (18)
POLG	-0.869	enzyme			1.85e-06	COX7A2L,EEF1B2,MT-CO2,MT-CO3,RACK1,RPL13,RPL14,RPL23,RPL27A,RPL5,RPL7,RPS16,RPS19,RPS24,RPS25,RPS27A,RPS5,TPT1
Igm		complex	Inhibited	-2.536	1.98e-06	BCAR3,BCL2,BCL2A1,BIK,BIRC5,CCL3,CCNA2,CCND2,CD22,CD44,CDKN1A,CFLAR,CXCL8,DAXX,DUSP2,FAS,IL2RA,IRF4,JAK2,MCL1,MYC,NFKB1,NFKB2,PIM1,POLI,RBL2,SAMSN1,TNFRSF13B,TP53,TRAF1,TRAF5,UGCG,XBP1,ZFP36L1	1247 (14)
EIF4E	0.03	translation regulator		1.256	2.41e-06	ANAPC2,ATOX1,BCL2,BIK,BIRC2,BIRC5,BNIP3,CAPG,CDC34,CDKN1A,CDT1,CHMP1A,CKS2,CRADD,CUL2,DAXX,DDX56,DEDD,DPYD,EIF4EBP1,EP300,GPX3,HIF1A,HMOX1,HMOX2,HRAS,IL15RA,ILF2,KLF13,LSM2,LSM4,LSM6,MCL1,MYC,NCK2,NOL3,NOP10,NRAS,ODC1,PA2G4,PHF5A,PIM1,POLR3D,POP7,PRDX5,PTGES3,RB1,RHOG,SIRT2,SNRPA,SRXN1,STK25,TP53,TP53BP1,TP53BP2,TRIP6,TUSC2,TXNL4B,UBA7,UBR5,ZPR1	858 (7)
hydroxyurea		chemical drug		0.146	2.6e-06	ABCB1,BAX,CCNB1,CCND2,CCND3,CDC45,CDC6,CDC7,CDKN1A,CHEK1,E2F2,GADD45A,GINS2,GMNN,GPR132,GPX1,H2AFX,ICAM1,LIG1,MARCKS,MCM2,MCM5,MDM2,MYC,NMI,POLA2,RAD51,RRM2,SAR1A,STAT1,TP53,TP73,UHRF1	1311 (20)
PLN		transporter			2.72e-06	ACTB,AK1,ALDOA,ANXA2,ATP1A1,ATP2B1,BLK,CALU,ENO1,GNA11,GNAI2,HRAS,HSP90B1,ITGB1,MYL6,PGK1,PRKCA,PRKCB,PRKCE,RAB10,RAB1A,RAB21,RAB5B,RACK1,RALA,RRAS,TPI1,VAMP2,VAMP3,VCP,VIM
ELAVL1	0.05	other		-1	3.13e-06	ANXA11,ARF5,ARG2,ATF3,CALM1 (includes others),CASP2,CDC6,CDKN1A,CENPA,CENPE,DNMT3A,DUSP1,EIF4E2,GSS,HMOX1,HOMER2,KHSRP,KIF11,KIF18A,MYC,NCAPG,NCL,NEK2,NUF2,NXF1,PBK,PLCG2,PSMB4,PTMA,QARS,RACK1,RPL13,RPN2,RPS14,RPS6,SAT1,SIRT1,SLC25A11,SNRPG,SRSF7,STAT3,TIMM17A,TP53,TP63,VAPB,VEGFA,WEE1	1192 (11)
ATM	1.521	kinase		-0.305	3.17e-06	ACTB,ALKBH8,ATM,BAX,BBC3,BIRC2,CDKN1A,CFLAR,CHEK1,CXCL8,DUSP1,DUSP10,FAS,FDXR,FN1,GADD45A,GADD45B,H2AFX,HMOX1,HSP90AA1,HSP90AB1,HSPE1,IGF1R,JUN,MICB,PSMC4,PSME2,RRM1,RRM2,TNFAIP3,TNFRSF10B,TNFSF9,TP53,XRCC5	1528 (16)
WT1		transcription regulator		-1.208	3.6e-06	AHCY,ANXA11,APC,ARL2,ASNS,BCL2,BCL2A1,BTAF1,BTG2,BTK,CD2AP,CDC45,CDC73,CDKN1A,CDKN2C,CIRBP,CLIC1,CMPK1,CSF1,CUL4A,CUL4B,CXCL10,DDX3X,DESI1,DYRK1A,ENO2,EPS8,EXT2,FDFT1,GPKOW,GSR,HCFC1R1,HDLBP,HNRNPL,HSP90B1,IDI1,IFRD2,IGF1R,INSR,ITGB1BP1,JUND,JUP,LGALS3,MAPK8,MBTPS1,MCL1,MDM2,MGST1,MPP1,MTIF2,MYC,MYL6,NCSTN,NDRG1,NQO2,NUCB1,NUP98,ODC1,OS9,PCK2,PDE8A,PDIA4,PIR,PPIB,RBPJ,RPL19,SEC13,SH3BP5,SLC15A2,S…	978 (13)
IL2		cytokine	Activated	2.544	3.62e-06	ABCB4,ACVR1B,ADAM8,ADCY3,AICDA,ANXA1,APOBEC3G,ARHGDIA,ATF5,ATM,BAX,BBC3,BCCIP,BCL2,BCL2A1,BCL6,BHLHE40,C3,CASP3,CCL3,CCL3L1,CCL4,CCL5,CCND2,CCND3,CCNG1,CCR7,CD274,CD44,CD46,CD47,CD58,CD86,CD9,CDC25A,CDC6,CDKN1A,CDKN2C,CFLAR,CLSPN,CSF1,CSRNP1,CTPS1,CTSC,CXCL10,CXCL8,CXCR4,CXCR5,CYP1A1,CYTH4,CYTIP,DAP,DAPK1,DHODH,DKC1,DLST,DUSP2,DUSP5,EEF1E1,ENTPD1,EPHA4,EXOSC9,FAS,FCMR,FGF13,FOXO1,FYN,GADD45B,GAPD…	1431 (15)
E2F3		transcription regulator	Inhibited	-2.219	3.65e-06	AKNA,BAIAP2L1,BECN1,BIRC5,BMI1,CASP7,CCNA2,CCNB1,CCND3,CD9,CDC25A,CDC45,CDC6,CDK1,CDKN1A,CTNND1,DAG1,DHFR,E2F1,E2F2,ECE1,ELF3,EZH2,HIST1H1C,HIST1H2BG,HIST1H2BJ,HIST1H2BN,HIST1H3D,HIST1H3E,HIST1H4B,HIST3H2A,HSPD1,KMT2A,LBR,MAD2L1,MALAT1,MCM2,MCM3,MCM4,MCM5,MCM6,MCM7,MT1F,MYB,MYC,NCAPG2,NEAT1,NECTIN1,ORC1,PCLAF,PDS5A,PLK1,POLA2,PPP1R13B,PTMA,RAD51,RB1,RBL1,RNF146,RRM1,RRM2,SERPINH1,SMG6,STAG3,TERT,…	1167 (17)
IFNL1		cytokine	Activated	3.431	3.88e-06	ATF3,BST2,C19orf66,CCR7,CHAC1,CXCL10,CXCL8,DDX58,EIF2AK2,GBP1,GPATCH11,HLA-C,IFI27,IFI35,IFI44,IFI44L,IFI6,IFIH1,IFIT1,IFIT2,IFITM1,IRF9,ISG20,LGALS3BP,MX1,OAS1,OAS2,OAS3,PSMB9,RARRES3,SP100,SP110,STAT1,TDRD7,TMEM140,TRIM22,UBE2L6,ZC3HAV1	572 (10)
E2F6		transcription regulator	Activated	2.254	4.17e-06	BRCA1,CAMTA2,CBX5,CDC25A,CDC45,CDC6,CDC7,DCTN4,DDX11,DHFR,E2F1,E2F2,GINS2,GMNN,KDM3A,LIG1,MCM2,MCM3,MCM5,METTL2B,MYC,PCLAF,POLA2,RAD51,RAD51AP1,RECQL,RPA2,RRM2,SMC1A,STAG3,UXT,ZNF43,ZNF451	357 (7)
Pln		other			4.48e-06	ACTB,AK1,ALDOA,ANXA2,ATP1A1,ATP2B1,BLK,CALU,ENO1,GNA11,GNAI2,HRAS,HSP90B1,ITGB1,MYL6,PGK1,PRKCA,PRKCB,PRKCE,RAB10,RAB1A,RAB21,RAB5B,RACK1,RALA,RRAS,TPI1,VAMP2,VAMP3,VCP,VIM
PML	0.226	transcription regulator		1.289	4.99e-06	ACACA,ACOX1,ACTG1,AHSP,AKR7A2,BAX,BIRC5,BRCA1,CDKN1A,CIAPIN1,CIT,DNAJB6,DNAJB9,DNAJC9,FANCD2,FAS,FASN,FTL,GADD45A,HADHB,HLA-DMB,HLA-DRA,HMOX1,JUP,LDLR,LIPE,MAFF,MAP2K1,MAPK1,MCM6,NDRG1,NQO1,NR3C1,NSFL1C,PCBP2,PIK3CB,PPARGC1A,PRDX1,PRKCA,PRKCH,PSMB8,PSMB9,RRAS2,RSU1,RXRA,SCD,SLC25A20,SREBF2,SUMO2,TAP1,TAP2,TNFAIP3,TP53,TXN,UBE2M,UCP2	1205 (21)
DRAP1	2.222	transcription regulator			5.2e-06	BLNK,CKS2,DLGAP5,GAPDH,GRK6,HIST1H1B,HIST1H2BH,HIST1H2BJ,HLA-DRA,ILF2,MYC,PDCD7,RPL7A,RPLP0,RPS27,RRAS,SH2D3A
prodigiosin		chemical toxicant		0.973	5.26e-06	BBC3,BCL2,CDKN1A,DDIT3,HSPA5,IL2RA,RAD51,TNFRSF10B,TP73	1066 (7)
MTOR	-0.643	kinase		-0.591	5.44e-06	ACACA,ACLY,ACOX1,ADM,AIFM1,AKAP13,ATP2B1,BCL2,BIRC5,BNIP3,CAB39L,CASP3,CCND3,CCR7,CD274,CD86,CDKN1A,CFLAR,CITED2,CLTC,CNP,COX4I1,CRADD,CTNND1,CXCR4,DCTN1,DDIT3,DDIT4,DHFR,ENO1,EPRS,ERCC1,FABP5,FAF1,FASN,FKBP1A,FN1,GLUD1,GSTZ1,HADHA,HADHB,HIF1A,HSP90AB1,HSP90B1,IFI16,IL23A,IL4R,IP6K2,JAK2,LDHB,MADD,MAP1LC3B,MBP,MCL1,MDH1,MDH2,MDM2,MT-CO1,MT-TY,MTOR,MYC,OAS1,PDHA1,PDK2,PDK3,PFKP,PHLPP1,PIM2,PKM,PLD…	1411 (17)
EP400	-0.38	other	Inhibited	-2.77	5.49e-06	AGPAT2,CCNA2,CCNF,CDC20,CDC25A,CDC6,CDKN1A,CENPF,E2F1,E2F2,E2F8,GLB1,H2AFZ,MCM3,MCM4,NCAPG2,NEK2,PLK1,RBL1,RCC1,SGO1,SUV39H2,TP53,UHRF1
BMS-690514		chemical drug	Activated	2.4	5.7e-06	BBC3,BRCA1,CCNB1,CCND3,CDK1,CTSH,DDIT3,DNAJB6,DNAJC9,HSP90AA1,HSPA4,HSPA8,HSPE1,HSPH1,MCL1,MCM3,MCM4,MCM5,MCM6,MCM7,PPARA	1302 (10)
BTK	1.094	kinase		-0.408	5.83e-06	AICDA,BBC3,BCL2A1,BTK,C1D,CCL4,CCND2,CCND3,CCR7,CD274,CD86,CDC25A,CDKN1A,CXCL10,CXCL8,CXCR4,E2F1,FABP5,HELLS,HMOX1,IFI35,IFI44L,IFIT1,IFITM1,IGLL1/IGLL5,IL10RA,IL2RA,IL4I1,IRF4,IRF9,ISG20,ITGAV,JUN,MDM2,MTHFD2,MX1,MX2,NCL,NFATC1,NFKB2,OAS2,OAS3,PIM1,PSMD3,RB1,RELA,RELB,SLC2A3,SPI1,SPN,STAT1,TP53	1383 (16)
MED1	-1.266	transcription regulator		-0.413	5.91e-06	ACAA1,ACACA,ACLY,ACOX1,ACP6,ANAPC5,ANKRD37,ARID1A,AURKA,AURKB,BAX,BCL11A,BCL3,BCL6,BHLHE40,BIRC5,BOP1,CCNB1,CCND2,CD79A,CD79B,CDC20,CDC6,CDK1,CDKN1A,CENPA,CHAF1A,CYP1A1,E2F1,EBF1,EDF1,FADS2,FASN,FOXO1,GADD45A,GSTP1,HDAC7,HSD17B4,IGLL1/IGLL5,IRF4,KLF13,LBR,LEF1,MAD2L1,MCL1,MDM2,MYC,NCL,NF1,NR3C1,ODC1,PIM1,PLK1,PPP3CB,PTMA,SEPT6,SMARCA4,TERT,TET2,TNNC1,TNNT1,TOP1,TP53,XBP1,ZMYND11	1492 (13)
IRF7	1.984	transcription regulator	Activated	4.277	6.01e-06	ADAR,APOBEC3G,BCL2L13,CARD16,CASP4,CCL19,CCL5,CXCL10,DAXX,DDX58,DHX58,GBP1,GBP3,HELZ2,IFI16,IFI35,IFI44,IFI44L,IFI6,IFIH1,IFIT1,IFIT2,IFITM1,IFITM2,IL15RA,IL4I1,IRF7,IRF9,ISG20,JAK2,MCL1,MICB,MX1,MX2,NAMPT,NMI,NT5C3A,OAS1,OAS2,OAS3,PARP14,PDCD2,PELI1,PLAC8,PSMB10,PSMB8,PSMB9,PSME1,PSME2,SAP30,SOCS1,STAT1,STAT2,TAP1,TAP2,TDRD7,TMBIM6,TMPO,TNFSF10,TRAF1,TREX1,TRIM21,TRIM22,TRIM5,UBA7,UBE2L6,XAF1,ZB…	569 (13)
ARNT	-0.374	transcription regulator	Activated	3.009	6.07e-06	ADAM17,ADM,AKT2,ALDOA,ALDOC,BCL2,BHLHE40,BNIP3,CA9,CCND2,CCR7,CD81,CITED2,COX6B1,CTSD,CXCR4,CYP1A1,DEGS1,DNAJC2,ENO1,ERO1A,GAPDH,GPI,HIF1A,HK2,IGHM,INSR,ITGAV,LDHA,LOXL2,MPP1,MYL6,MYO1C,NDUFS2,NDUFS4,NQO1,OAZ1,PCK2,PDPK1,PGK1,PGM2,RANBP1,RANGAP1,S1PR1,SLC2A1,SLC2A3,SOCS3,TFRC,TP53,TPI1,TUBA4A,VEGFA,VIM	1563 (16)
APP		other	Activated	2.101	7.71e-06	ABCD3,ABCG1,ACTA2,ACTB,ACTG1,AES,AGER,AIFM1,AK1,ALDOA,ALDOC,ANAPC2,APC,APH1A,APPBP2,ARF5,ARNTL,ARRDC3,ATM,ATOX1,ATP1B1,ATP5B,ATP5D,ATP6V1A,AXIN1,BAX,BBC3,BCL2,BCL2L2,BIK,BMF,BSG,C1S,C3,CALR,CANX,CAP1,CAPN1,CASP3,CCL3,CCL4,CCL5,CCND2,CD151,CD44,CD74,CD86,CDC37,CDC42,CDK1,CFL2,CFLAR,CITED2,CKB,CLIC1,CLTC,COL18A1,CREBBP,CRLF1,CSF1,CTSB,CTSD,CTTN,CUL3,CXCL10,CXCL8,CXCR4,CYFIP1,DAXX,DBI,DBN1,DDX58,DNA…	1458 (18)
AGN194204		chemical drug	Activated	3.112	7.71e-06	ACAA1,AEBP2,ANAPC5,ANXA11,ANXA2,ATF3,ATP1A1,AURKA,BCL2A1,BNIP3L,CCL4,CCNA2,CCNB1,CDK1,CDKN1A,CDKN2C,COTL1,CSRP1,CST3,DGKA,DHCR7,DUSP1,ELOVL5,ENO3,EZH2,FDFT1,FNBP1,GADD45A,GAPDH,GBP2,GBP3,GNB2,H2AFX,H2AFZ,HIC1,HIST1H1C,HK2,IDI1,IGHM,IL2RA,IL4R,ITGB2,ITGB7,KIF2C,KIF4A,KLF6,LGALS1,LMNA,LTA,MAD2L1,MKI67,MYC,PDCD4,PIM1,PLAC8,PLIN2,PLK1,PRNP,RGS10,SCD,SEMA4B,SMC2,SMC4,SPP1,STAT5B,TAP1,TIMP1,XBP1	432 (10)
genistein		chemical drug		1.406	7.79e-06	ACP2,ACPP,ADK,ADM,ALDH5A1,ALOX5,AP1B1,AP1S2,AP3S2,APEH,ARSA,ATP6AP1,ATP6V0A1,ATP6V0B,ATP6V1A,ATP6V1G1,ATP6V1H,BAX,BCL2,BCL3,BIRC5,BMP2K,C3,CASP3,CCL5,CCNB1,CD164,CD44,CD74,CD86,CDC73,CDK1,CDKN1A,CFLAR,CHST12,CITED2,CLCN7,CLN3,CLN5,COL1A1,CTSB,CTSD,CTSH,CXCL10,CXCL8,CYP1A1,DNASE2,DNMT1,DNPH1,DUSP1,EXTL2,FBXW7,FCMR,FERMT3,FXYD5,GALC,GBA,GCLC,GDF15,GFPT1,GGA1,GLB1,GLMP,GM2A,GNPTAB,GNS,GRK6,GUSB,HCST…	1685 (15)
MEL S3		chemical - kinase inhibitor	Inhibited	-2.065	8.58e-06	ACTB,ATP5B,ATP5D,CALU,COPS8,ENO1,ERP29,GLOD4,GLUD1,HNRNPL,HSPA1A/HSPA1B,KHSRP,PCK2,PGAM1,PGK1,PSMA1,TUBB,VDAC2,VIM
miR-291a-3p (and other miRNAs w/seed AAGUGCU)		mature microrna	Inhibited	-2.395	8.7e-06	ANKRD52,BAZ1A,C3,CCND2,CD44,CD46,CDKN1A,CENPF,CFL2,CNOT6,CYB5R4,FAM13B,GBP3,GLTP,HERPUD1,HSPA14,INSIG2,KIF23,KLF13,KLHL12,MBNL2,MED28,MKRN1,NIN,NUP58,PACRGL,PBK,PCGF5,RELA,RNF149,SEPT2,SLC25A23,TFAP4,TMEM14A,TMEM263,TMEM9B,TP63,TRPS1,TTC8,TUSC2,VEGFA,ZHX1
TCF4	-0.964	transcription regulator		-0.577	8.86e-06	ADA,AICDA,ANXA6,ARHGEF18,BACH2,BCL6,BHLHA15,BIRC5,C15orf39,CCDC117,CCNA2,CDC20,CDK1,CDKN1A,CDKN3,CKAP4,CKS2,CRELD2,DDX58,E2F8,EDEM1,ELF4,ENTPD1,ESCO2,FKBP11,FN1,HCST,HMMR,HSP90B1,HSPA13,HYOU1,IFI16,IGF2BP1,IGFBP2,IQCB1,JUN,KIAA1524,LEF1,MAD2L1,MANF,MEF2B,MKI67,MYB,MYC,MZB1,NCAPG,NCOR2,NDC80,NEIL1,NEK2,NUF2,PDIA4,PDIA6,PLAC8,PLPP5,PRDX4,RACGAP1,RASGRP2,RIPOR2,RRM2,SDF2L1,SEC24D,SERPINB1,SGK1,SLAMF…	1279 (12)
ID2	0.156	transcription regulator		-0.824	1.24e-05	ACTA2,AICDA,BCL2,BCL3,BCL6,CCNB1,CCND2,CCNG1,CCR7,CD44,CD79A,CDC6,CDK1,CDKN1A,CDKN2C,CSF1,CXCR4,CXCR5,DTX1,DTX2,DUSP1,DUSP10,DUSP22,E2F2,EEF1D,FOXO1,G6PC3,GADD45B,HIF1A,HOMER2,ICAM1,IFI16,IFNGR2,IKZF3,IL10RA,IL4R,IRF4,IRF5,ITGA1,JAK2,JDP2,KLF6,LTA,MAP3K3,MAP4K3,MAPK7,MPZ,MYB,MYC,NFAT5,NFATC1,NOTCH1,NR4A1,PIK3C2B,PIK3IP1,PIK3R1,PIK3R5,POU2F2,REL,SMAD7,SOCS3,SOX5,TCF4,TNFRSF1A,TNFRSF4,TNFSF10,TRAF1…	900 (10)
tetraethylammonium		chemical drug		-0.202	1.29e-05	ARHGDIA,ECH1,EFHD2,FTH1,GSTO1,HADHA,HNRNPC,HSPA8,HSPA9,LYPLA1,NDUFS8,PAFAH1B3,PDIA3,PRDX3,PSMB4,RANBP1,RHOA,RPLP0,SARS,SSR4,TBCB,TPI1,UTP15
TAL1		transcription regulator	Inhibited	-2.6	1.45e-05	ACOT8,ADCY3,AFDN,AP4B1,ARSA,ASPM,ATP6AP1L,BCL2,BCL6,BCOR,BRF1,BUB1,C3,CCNB1,CDKN1A,CDKN3,CENPU,CEP70,CHST11,CMTR2,CUL4A,CWC27,CYLD,EEF1E1,FBXW7,FCRL1,FRG1,GALNT7,GINS1,GSDMD,HADHA,HELLS,HLA-B,HLA-C,HLA-E,HLA-F,HMGB3,IFNAR1,IKZF3,IL10RA,INTS13,JUN,LARP4B,LCORL,LRBA,LRR1,LYST,MAP3K4,MARCKS,MCM2,MCM4,MELK,MFSD13A,mir-29,MPND,MYB,MYC,MYO1E,N4BP2L1,NBAS,NCAPG,NFKBIZ,NOTCH1,OXR1,PTDSS1,PTK2B,PTPRCAP,RB…	254 (4)
NR3C1	1.361	ligand-dependent nuclear receptor		0.566	1.45e-05	ABHD2,ABI1,ACTB,ADM,AKT2,ANXA1,APOL3,APTX,ATP1B1,ATP6AP1,ATXN1,BABAM2,BAX,BCKDHA,BCL2,BCL2L2,BCL6,BCOR,BHLHE40,BIN1,BIRC2,BMF,BNIP3L,BRAF,BRCA1,BRWD1,BTG1,BTK,CAPN2,CASP10,CASP4,CASP6,CASP7,CBX4,CCL4,CCL5,CD47,CDC42EP3,CDKN1A,CKAP2,CKS1B,CLK2,COMT,COQ8A,COQ8B,CORO1C,CPEB4,CSRNP1,CSRNP2,CTNNBL1,CUL1,CUL4A,CXCL10,CXCL8,CXCR4,DAD1,DAG1,DAXX,DBI,DBT,DDIT4,DEAF1,DEGS1,DIABLO,DMAP1,DPF2,DUSP1,DUSP16,DU…	1761 (17)
MITF		transcription regulator		-1.849	1.54e-05	ACSL1,ALDH16A1,AMDHD2,APC,APEX2,ATP1A1,ATRX,AURKB,BCL2,BRCA1,C8orf44-SGK3/SGK3,CAPN3,CCNB1,CCNF,CD151,CD44,CDCA8,CDT1,CENPF,CENPM,CENPO,CHAF1A,CHTF18,CLCN7,COL1A1,CXCL8,DAPK1,DSN1,ECT2,EME1,FANCG,FBXO32,FN1,GM2A,GNPTAB,GPR137B,HAUS8,HIF1A,HMBS,INPP4B,IRF4,ITGA3,ITGA4,IVNS1ABP,KIF4A,LGALS3,LIG1,LYST,MBP,MCM2,MCM4,MCM5,MCM6,MDC1,MDH1,MMS19,NDST2,NPM3,NR3C1,NUF2,ORC6,OSTM1,PHACTR1,PIAS4,PIF1,PIR,PLA…	986 (10)
DAP3	1.504	other	Activated	3.317	1.6e-05	MT-ATP6,MT-ATP8,MT-CO1,MT-CO2,MT-CO3,MT-CYB,MT-ND1,MT-ND2,MT-ND3,MT-ND5,MT-ND6
EIF2AK2	0.712	kinase	Activated	2.9	1.63e-05	AKT2,ATF3,BAX,BCL2,BHLHE40,BRIP1,CDKN1A,CXCL8,DDIT3,DDX58,EIF2AK2,ERAP2,FAS,IFI27,IFI35,IFI6,IFIT1,IFITM1,IFITM2,ISG20,LGALS3BP,MYC,NEDD9,NFKB2,NMI,OAS1,OAS3,PARP9,PPP1R15A,PSMB10,SOCS3,SOD2,SP140,STAT1,TNFAIP3,TP53,TUBA1A,UBE2L6,ZC3HAV1,ZNF292,ZNF532	1344 (17)
salirasib		chemical drug	Inhibited	-3.615	1.66e-05	ADM,AK4,ALDOC,ATF3,BHLHE40,BNIP3,CA9,CITED2,ENO2,HIF1A,HRAS,LDHA,LGALS1,MTOR,NRAS,P4HA1,PDGFRB,PFKFB3,PFKFB4,PGAM1,PGK1,PGM1,PKM,PLOD1,PLOD2,SLC2A1,TPI1,VEGFA	1275 (14)
prednisolone		chemical drug		-0.75	1.67e-05	ADORA2A,APC,ARSA,ATG10,ATG16L2,ATG9A,BAX,BCL2,BCL2L2,BECN1,BID,BIRC2,BNIP2,BNIP3,BTG1,BYSL,CASP2,CASP3,CFLAR,CLN3,CTSB,CTSS,CXCL10,CXCR4,CYP1A1,DAD1,DAPK1,DUSP1,DUSP10,EIF2AK3,FAS,GAA,GAB1,GABARAPL1,GM2A,GPX3,HSP90AA1,HSPA8,HTT,IFT172,IGF2BP3,INSR,ISG20,ITGA4,LDLRAD4,LIMK2,MAP1LC3B,MAP2K1,MAPK14,MAPK8,MCL1,MYH9,NFKB1,NME5,NQO2,NR3C1,NUDT18,PFKP,PGK1,PIK3R4,PIM2,POLB,PRDX1,PRKAA1,PRNP,PTEN,RAB24,R…	1772 (19)
HGF		growth factor		-0.445	1.69e-05	ABCB4,ACTA2,ADORA2A,AIFM1,AIMP2,AKAP13,ARNTL,ARPC5,ASNS,ATF3,ATM,AURKA,AURKB,BCL2,BCL2A1,BIRC2,BIRC5,BMP2K,BUB1,BUB1B,CA9,CALM1 (includes others),CASP10,CASP2,CCL4,CCL5,CCNF,CCNG1,CD44,CD46,CDC20,CDC25A,CDC45,CDC6,CDK1,CDKN1A,CDKN2C,CDKN3,CENPF,CFLAR,CGRRF1,CHD2,CKS1B,COL1A1,COPB1,CRLF1,CSE1L,CSF1,CUL2,CUL3,CXCL8,CXCR4,DBF4,DDIT3,DDX11,DDX3X,DKC1,DYNLL1,DYRK1A,EBP,ELF3,ENTPD1,EPHA4,FANCG,FN1,FNDC…	1359 (13)
BRD7	-0.3	transcription regulator	Activated	2.261	1.84e-05	BAX,BBC3,CDKN1A,CYP1A1,DICER1,FASN,MDM2,NDRG1,PIDD1,RAD51,TRIM22,VCAN	1580 (20)
MIR200		group		-1.138	1.84e-05	BMI1,CFL2,CRTAP,EZH2,JUN,NEO1,RNF2,SEC23A,SERPINH1,SUZ12,TRIM2,ZEB1
ID3	-0.24	transcription regulator		-1.405	1.92e-05	ADSS,BCL2,BCL3,BCL6,BLK,CCNB1,CCND2,CCNG1,CCR7,CD44,CD72,CD79A,CDC6,CDK1,CDKN1A,CDKN2C,CSF1,CXCL8,CXCR4,CXCR5,DTX1,DTX2,DUSP1,DUSP10,DUSP22,E2F2,FOXO1,G6PC3,GADD45B,GNL3,HIF1A,HOMER2,ICAM1,IFI16,IFNGR2,IGLL1/IGLL5,IKZF3,IL10RA,IL4R,IRF4,IRF5,JAK2,JDP2,KLF6,LTA,MAP3K3,MAP4K3,MAPK7,MYB,MYC,NFAT5,NFATC1,NOTCH1,NR4A1,PIK3C2B,PIK3IP1,PIK3R1,PIK3R5,PPAN,PREP,REL,SEMA7A,SMAD7,SOCS3,SOX5,TCF4,TNFRSF1A,TN…	194 (3)
butyric acid		chemical - endogenous mammalian		1.523	2.03e-05	ABCB1,ACP2,ALAD,ANXA1,ANXA2,ARID4A,ATP2A3,ATP5G3,BAX,BCL2,BCL2A1,BIRC5,BMI1,CALM1 (includes others),CAP1,CASP3,CCNA2,CCNB1,CCND2,CCNG1,CCNH,CD44,CD79B,CD81,CD86,CDC16,CDC20,CDC25A,CDC42,CDC6,CDK1,CDKN1A,CFLAR,CKS1B,COX6A1,CREBBP,CSF1,CUL1,CXCL8,CXCR4,CYP1A1,DAG1,DAPK1,DHCR24,DUSP1,E2F1,E2F5,EP300,FASN,FTH1,FYN,GAA,GADD45A,GBP2,GCLC,GDI1,GGT1,GNAI2,GRN,GSTP1,H2AFZ,HADHB,HDAC9,HIST1H1C,HK1,HLA-DRA,…	1566 (17)
EBF1	0.607	transcription regulator		-0.029	2.04e-05	ADCY3,AKT2,AKT3,BCL6,CBLB,CCL5,CD79A,CD79B,COL1A1,CXCL10,EBF1,EIF4EBP1,FASN,FLOT2,FOXO1,GSK3B,GYS1,HK2,IGHM,IGKC,IGLL1/IGLL5,IKBKB,INPP5D,INPPL1,INSR,IRF7,LEF1,LIPE,MAP2K1,MAPK1,MAPK10,MAPK8,MKNK1,MKNK2,MTOR,MYD88,PCK2,PFKP,PHKA2,PIK3CD,PIK3R1,PPARGC1A,PRKAA1,PRKAR1B,PRKAR2A,PTPRF,RHOQ,RPS6KB1,RPTOR,SCD,SOCS1,SOCS3,SOCS4,SOS1,STAT1,TCF3	420 (4)
BCL6	-1.009	transcription regulator	Inhibited	-2.093	2.04e-05	AICDA,ANXA6,BACH2,BAX,BCL2,BCL2A1,BCL3,BCL6,BLNK,CCL3,CCL4,CCND2,CCR7,CD151,CD44,CD72,CD79B,CDKN1A,CDKN2AIP,CHEK1,CHM,CLCN2,COL1A1,CSF1,CWC27,CXCL10,CXCR5,DNAJB11,DOCK10,DPYSL2,EBI3,ENTPD1,FAS,FCER2,FCGRT,FCRL1,FTH1,GABARAPL1,GADD45A,GIT2,GOLM1,HDAC9,HNRNPLL,IL23A,IL2RA,IL4R,IRF4,IRF9,ITGA3,JMY,LBH,LDHB,LDLR,LITAF,MIR155HG,MYB,MYC,NFATC1,NFKB1,ORC1,PDCD2,PDIA2,PFDN4,PFKM,PTEN,RHOF,SH3D19,SLC39A8,…	1447 (19)
GAPDH	0.754	enzyme		-1.692	2.13e-05	CCL3,CCL4,DUSP1,ENO1,GAPDH,HLA-C,IFI6,IFIT2,IFITM1,IFITM2,NUB1,OAS1,OAS2,OAS3,RIPK3,SLC38A2,SPP1,STAT1,TXNIP,UBE2L6,WARS	918 (10)
FAS	-1.251	transmembrane receptor		1.103	2.48e-05	ACTA2,AGER,AIFM1,AKAP2,AKAP9,AKT2,ANXA2,APPBP2,ARHGDIA,BAX,BCL11A,BCL2,BCL2A1,BID,BIRC2,BIRC5,BTK,BTN3A3,CAMK2G,CASP3,CCL3,CCL4,CCL5,CD22,CD44,CD48,CD86,CDIPT,CDKN1A,CFLAR,COL18A1,COL1A1,CSF1,CTNND1,CXCL10,CXCL8,CYTH2,DGKZ,DUSP10,ERCC1,FAS,FLOT2,FOXO1,GBP1,GBP2,GDE1,GIT2,GLIPR1,GNAI2,GPR107,GTPBP6,HLA-DQB1,HLA-F,HPS5,ICAM1,IFIT1,IL10RA,IL15RA,IL16,IL17RA,INPP4A,INPP5D,IQGAP2,ITGAV,JUN,JUND,KIF3B,…	1337 (12)
MAP4K4	-0.412	kinase		-0.638	2.53e-05	ACACA,ACADVL,ACLY,ACSL5,AGL,AGPAT3,ALG14,ATP6V0E1,BCKDHB,CBLB,CHPT1,CHSY1,COQ5,COX11,DHODH,DLST,EIF4E2,FASN,GLUL,GYS1,HADHA,HADHB,IVD,KYAT3,LDHB,MGLL,MPI,NDUFA11,NDUFA3,NDUFA5,NDUFB7,NDUFS1,NDUFS4,NDUFS8,OGDH,PEX19,PFKM,PGAM1,PGM1,PHYH,PIGO,PLA2G6,POLE3,PRKAR2A,PTDSS2,PTS,PXMP2,RPS6KB1,SCD,ST3GAL2,SUCLG1,UCK1	971 (10)
ERN1	1.302	kinase	Activated	3.595	2.57e-05	ACACA,ATF3,BECN1,CAD,DDIT3,DNAJB11,DNAJB9,DNAJC3,EDEM1,ERO1A,ERO1B,FAS,FASN,FKBP11,GOLGA3,HDLBP,HSP90B1,HSPA5,IFITM1,JUN,MAP1LC3B,MCL1,NARS,NR1H3,OAS2,OSBP,P3H1,PDRG1,PLIN2,PRKDC,SCD,SCN3A,SDF2L1,SEC24D,SEC61A1,SEL1L,SLC20A1,SLC35B1,SPARC,SPCS2,SRP68,SRPRA,SSR3,SURF4,SYVN1,TBCB,TMED3,TNFRSF10B,USO1,VEGFA,WARS,XBP1,XRCC1	612 (11)
CD5		transmembrane receptor		1.799	2.64e-05	BCL2,BCL3,CCL3,CCL4,CCR7,CD52,CD72,CD86,CSNK1E,ICAM1,IL10RB,IL23R,IL2RG,LDLR,LSM3,MAP2K2,MAP2K3,MVK,PCK2,PIM1,PIM2,RELB,RUNX3,SIPA1,STAT1,STAT3,UBE2D1,WNT10A	233 (4)
FOXO1	-1.422	transcription regulator		0.248	2.68e-05	ACACA,ACLY,ACSL5,ADIPOR1,AICDA,AIP,ASPM,ATP5B,ATP5G3,ATP6V0A1,ATP6V0B,BACH2,BANK1,BAX,BCL2,BCL2A1,BCL2L13,BCL2L2,BID,BIRC5,BLNK,BRIP1,CAMK4,CASP2,CASP6,CCL4,CCNA2,CCNB1,CCNF,CCR7,CD79B,CDC42EP3,CDK1,CDKN1A,CDKN2C,CENPF,CFLAR,CITED2,COX18,CXCL10,CXCL8,DAPK1,DDIT4,DEPDC1,DLGAP5,EBF1,EIF4EBP1,ELOVL5,FAS,FASN,FBXO21,FBXO32,FN1,FOXO1,GADD45A,GADD45B,GPD2,GPI,HMOX1,HSP90AB1,HSPA5,HSPD1,HUS1,HYOU1,ICAM1…	1415 (21)
TNFSF13B	0.401	cytokine	Activated	2.049	2.74e-05	AICDA,BAX,BCL2,BCL2A1,BCL6,CCL4,CCND2,CCR7,CD86,CR2,CTSS,CXCL8,CXCR5,DUSP5,FCER2,FOXO1,HLA-DMB,HLA-DOA,HLA-DQA1,HSH2D,ICAM1,JUN,MCL1,MYC,NAMPT,NFKB2,PIM2,PLK1,RELB,SPP1,TP53	1243 (14)
TNFRSF8	1.317	transmembrane receptor		-0.181	2.74e-05	AHNAK,ALDH18A1,CCL3,CCL4,CCR7,CDKN1A,CES2,CTSC,CXCL8,CXCR4,FAS,GBP1,GBP2,GCLC,IFI16,IRF4,MAP4K3,MYC,NFKB2,ODC1,PFKM,PIM2,RELA,RELB,RPL7A,TMEM41B,TNFRSF8,TNFSF10,TRAF1,TRAF2,VCL	1290 (10)
NSD2	1.397	enzyme	Activated	2.2	2.97e-05	BACE2,BAX,BCL2,BTG2,CCND2,CDC25A,CXCR4,E2F2,ERCC1,GADD45A,GLS2,HDAC4,IRF7,ITGB1,ITGB7,JUN,OAS1,PRKCA,ROCK2,RRAS,STAT1,STAT3
mir-1		microrna		-1.616	3.08e-05	ADAR,ADD1,ANP32B,ANXA2,ATP6V0A1,CAP1,CASP3,CCND2,CDK14,CXCL8,DHX15,E2F5,EML4,FBXO32,FN1,H3F3A/H3F3B,HACD3,HDAC4,HNRNPU,HSP90B1,HSPD1,IGF1R,JOSD1,KIF2A,MKL1,NELFCD,NUP50,PDCD4,PPIB,RASA1,RNF138,RRBP1,SEC61A1,SERP1,SLC25A1,SMARCA4,SRSF9,TAGLN2,TNS3,TRIM2,TRPS1,UNC119B,UST,UTRN,VEGFA,WBP1L,XPO6,ZFP36L1
cobalt chloride		chemical reagent	Activated	2.751	3.19e-05	ACTA2,ADM,ALDOA,BACH1,BBC3,BCL2,BHLHE40,BNIP3,CA9,CCR7,CDKN1A,COL18A1,CXCL8,CXCR4,CYP1A1,DDIT4,DUSP1,E2F1,HIF1A,HMOX1,HSP90AB1,MCL1,MDM2,MEF2D,NDRG1,PGK1,PKM,RGS1,SERPINF1,SLC1A1,SLC2A1,SORL1,TFRC,TP53,VDAC1,VEGFA	1506 (15)
PIK3R1	0.655	kinase	Activated	4.271	3.46e-05	ATF5,ATP1A1,BCL2,CCL3,CCL4,CCND2,CXCL10,CXCL8,DDIT3,DNAJB9,DNAJC3,ERN1,FOXO1,GCH1,HIF1A,HMOX1,HSP90B1,HSPA5,ICAM1,IRF7,LDHA,MKI67,MYC,NFE2L1,PDGFRB,PDHA1,PDK1,PIK3CB,PIK3CD,PIK3R1,PKM,PTEN,SLC2A1,SOD2,TRIB3,TXNIP,VEGFA	1288 (15)
IND S1		chemical - kinase inhibitor		-0.775	3.9e-05	ACTB,ATP5B,ATP5D,COPS8,ENO1,GLOD4,HIBCH,HSPA1A/HSPA1B,PDIA3,PGAM1,PGK1,PRDX1,PSMA1,TUBB,VDAC2
mir-183		microrna		-0.316	4.55e-05	FN1,ITGB1,JUP,KIF2A,PTEN,SEL1L,SLC30A1,SLC30A7,SLC39A1,SLC39A3,TAOK1,TCF3,VIM,ZEB1
HSF1	1.208	transcription regulator		0.308	4.64e-05	ABCB1,AHSA1,BAX,BCL2,BST2,BUB1B,CCNA2,CCT3,CCT5,CCT8,CDC6,CDK1,CFLAR,CKS1B,CKS2,COL18A1,CUL1,DHRS2,DHX34,DNAJB1,FASN,FKBP4,HDAC5,HERC4,HMOX1,HSBP1,HSF1,HSF2,HSP90AA1,HSP90AB1,HSPA1A/HSPA1B,HSPA4,HSPA8,HSPD1,HSPE1,HSPH1,ICAM1,ITGB3BP,ITGB5,JUN,LDLR,LMAN2L,LOC100996763/NOTCH2NL,LSM2,MAT2A,MCL1,MRPL18,MUM1,NCOR1,NCOR2,PGK1,POLA2,PPP3CB,PTOV1,RAB5C,RAD51B,RAD51D,RANGAP1,RARRES3,RBM23,RELA,RPL22,SERPI…	819 (7)
beta-estradiol		chemical - endogenous mammalian	Activated	2.382	4.88e-05	AARS,ABCB1,ABCC5,ABHD5,ACAA1,ACADVL,ACOX1,ACPP,ACSL1,ACSM3,ACTA2,ACTB,ADIRF,ADK,ADM,ADORA2A,AES,AGER,AGRN,ALDH18A1,ALDH1A2,ALDOA,ANXA1,ANXA3,AP1B1,APC,APEX1,ARF5,ARID4A,ARMT1,ASB2,ATAD2,ATF3,ATF5,ATM,ATP1B1,ATP2B1,ATP5B,ATP6V1F,ATXN3,AURKA,BACE2,BAX,BAZ1A,BBC3,BCAT1,BCL2,BCL2A1,BCL6,BHLHE40,BICD1,BID,BIK,BIN1,BIRC5,BLNK,BNIP2,BNIP3L,BOP1,BRCA1,BRCA2,BSG,BTG1,BTG2,BUB1,BUB3,BYSL,C3,C8orf44-SGK3/SG…	1873 (18)
TNFSF10	1.283	cytokine	Activated	2.033	4.94e-05	BAX,BCL2,BID,BIRC2,BIRC5,CASP3,CFLAR,CSE1L,CTSB,CXCL8,CXCR4,DIABLO,DPYD,EIF2AK2,FTH1,HLA-C,HLA-F,IFI16,IFI27,IFI6,IFIT1,IFITM1,IFITM2,IGF1R,IL2RA,IRF9,JUN,MCL1,PRKCE,PSME2,RELA,SERPINH1,SP100,STAT1,TAF6,TFRC,TIMP1,TNFAIP3,TNFRSF10B,TNFSF10,TP53,TP63,TRAF1,VEGFA	1689 (15)
dihydrotestosterone		chemical - endogenous mammalian		1.207	5e-05	ABCG1,ACACA,ACADVL,ACLY,ACPP,ACTB,ADM,AES,AIG1,ALDOA,ARFGAP3,ATAD2,ATP13A2,ATP2A1,BAX,BCAP31,BCL2,BCOR,BMF,BRIP1,BTG2,BUB1B,C1orf21,CANX,CASP3,CCNA2,CCNB1,CCND2,CCND3,CCT3,CD74,CDC20,CDC6,CDCA7,CDKN1A,CYTH2,DBI,DDIAS,DDX54,DEPDC1,DHCR24,DNMT3A,DPM3,DTL,DYNLL1,E2F8,EIF4EBP1,ENO1,FAM96A,FASN,FBXO32,FN1,FOXO1,FTH1,FTL,GAPDH,GIGYF2,GLRX3,GLUL,GNRH1,GOSR1,GPI,GPX3,GRN,GRWD1,GSTP1,GTF2B,GTF2I,HERC3,HIN…	1857 (20)
KLK4		peptidase			5.15e-05	CCNB1,CCNG1,CCNH,CDC34,CDK7,CDKN1A,CDKN3,CHEK1,CUL4A,E2F2,GADD45A,MKI67,RAD9A
WR 1065		chemical drug		1.8	5.52e-05	BAX,CASP4,CDKN1A,CPOX,EIF2B1,ERCC1,FAS,GADD45A,GDF15,GSR,MDM2,MYC,S100A4,TNFRSF10B,TP53,VEGFA,ZFP36L1	1214 (14)
MEL T1		chemical - kinase inhibitor		0	5.6e-05	ATP5B,ATP5D,COPS8,ENO1,GLOD4,HIBCH,HSPA1A/HSPA1B,HSPD1,PGAM1,PGK1,PRDX1,PSMA1
E2F7		transcription regulator			5.6e-05	CCNA2,CCNB1,CDC6,CDK1,CHEK1,DHFR,E2F1,E2F2,E2F8,ECT2,KIF23,RACGAP1
VHL	0.906	transcription regulator		-0.17	5.68e-05	AHCYL1,BBC3,BCL2,BHLHE40,BNIP3,CA9,CDKN1A,CLTC,CNN1,COPS5,CXCR4,E2F1,EGLN3,ENO2,FAF1,FLCN,FN1,FTH1,FTL,GBE1,GPX1,HIF1A,HMOX1,LMNA,LOXL2,MIF,MXI1,MYL12B,NDUFB1,NEDD9,NEK8,NOSIP,NREP,PFKFB3,POLRMT,PPIL1,PREB,QPRT,RAP1B,RHOF,RPS6,SLC16A3,SLC2A1,SOD2,SPARC,TAGLN,TFRC,TMED3,TNFSF10,TP53,TRAF1,UQCRQ,VEGFA,VIM	1303 (16)
SURF1	-0.126	enzyme		-0.777	5.71e-05	COX4I1,INSR,MT-CO1,MT-CO2,NDUFA1,NRF1,PPARA,PPARGC1A,SDHA,TFAM,VDAC1
actinonin		chemical reagent	Inhibited	-3.317	5.71e-05	BCL2,MT-ATP6,MT-CO1,MT-CO2,MT-CO3,MT-CYB,MT-ND1,MT-ND2,MT-ND3,MT-ND5,MT-ND6
TGFB1	-0.122	growth factor	Activated	3.366	5.76e-05	ABCE1,ABCF1,ABCG1,ABI2,ACLY,ACPP,ACSM3,ACTA2,ADAM10,ADAM17,ADI1,ADK,ADM,AHNAK,AIM2,AK1,ALDH18A1,ALDH5A1,ALOX5,ANXA11,ANXA2,AP3S1,ARHGAP19,ASNS,ASPM,ASS1,ATM,ATXN1,BAX,BBC3,BCL2,BCL3,BCL6,BDH1,BECN1,BHLHE40,BIN1,BIRC5,BMF,BMI1,BMP1,BNIP3L,BRIP1,BSG,BTG1,BUB1,BUB1B,C1QB,C1S,C3,CAB39,CALM1 (includes others),CAMK2G,CAP1,CAPN15,CAPNS1,CARS,CASP3,CASP4,CBFB,CCDC85B,CCL3,CCL4,CCL5,CCNA2,CCNB1,CCND2,CCND…	1980 (18)
CSF2		cytokine		-0.622	7.05e-05	ABCG1,ADA,ADAM8,ALOX5,ANXA1,ATM,ATXN1,AURKA,BAX,BBC3,BCL2,BCL2A1,BCL3,BID,BIRC5,BSG,BUB1,BUB1B,C3,CARD11,CARD16,CASC3,CCL3,CCL4,CCNA2,CCNB1,CCND3,CCNF,CCR7,CD74,CD86,CDC123,CDC20,CDCA5,CDCA8,CDK1,CDKN1A,CDKN2C,CENPE,CHAF1A,CHST11,CHTF18,CKS1B,CSF1,CTSC,CXCL10,CXCL8,CXCR4,DDIT3,DOK2,E2F8,EFEMP2,EXO1,FANCL,FAS,FIGNL1,GADD45GIP1,GCH1,GDF15,GHRL,GRK3,HAUS8,HLA-DQB1,HSPD1,HSPH1,ICAM1,IFNLR1,IL16,IL23A…	1663 (18)
KDM5A	0.025	transcription regulator		1.396	7.29e-05	ATP1A1,ATP1B1,ATP6V1F,BCKDHA,COQ5,COX14,COX17,COX4I1,COX6A1,COX6B1,DLST,DNAJC11,DUSP2,E2F1,GADD45GIP1,GHITM,GRPEL1,HMOX1,HSBP1,ITGB1,MAP2K3,MCAT,MCM2,MCM3,MDH1,MRPL12,MRPL17,MRPL53,MRPL58,MRPS23,MSTO1,MTOR,MUL1,MYOM2,NDUFA3,NDUFA5,NDUFA6,NDUFS2,NDUFS4,NDUFS7,NIT1,OPA1,PGD,PIM1,RPS6KB1,SOD2,TERT,TNNC1,TNNI2,TNNT1,TOMM6,TOMM7,UQCRQ,VDAC1
bromobenzene		chemical toxicant		-0.528	7.36e-05	ACTN4,CAPN1,CDKN1A,DDIT3,FDFT1,GADD45A,GAPDH,GCLC,GSR,GSTP1,HMGCS1,HMOX1,HSP90AA1,HSPA13,HSPA5,JUN,JUND,LAP3,LONP1,MPRIP,MYC,MYO9B,NFKB1,NQO1,OXCT1,PPP1R15A,RPL22,RPL28,RPL35,RPS6KB1,TIMP1,TUBA1A,UBD
LRPPRC	1.978	other		0.378	7.85e-05	MT-ATP6,MT-CO1,MT-ND1,MT-ND2,MT-ND3,MT-ND5,MT-ND6
E2F2	-1.692	transcription regulator		-1.461	7.94e-05	BCL2,BECN1,BIRC5,BMI1,CASP6,CCNA2,CCNB1,CCND3,CDC25A,CDC45,CDC6,CDK1,CDKN1A,CDKN2C,DHFR,E2F1,ECE1,EZH2,JMY,MCM2,MCM3,MCM4,MCM5,MCM6,MCM7,MYB,MYC,ORC1,RAD51,RBL1,RRM2,TERT,TP53,UXT	844 (11)
mono-(2-ethylhexyl)phthalate		chemical toxicant		1.217	8.02e-05	ACADVL,ACOX1,ACSL1,ALDOC,ATP5B,ATP5D,BAX,BCL2,BSCL2,CASP8AP2,CCND2,COX4I1,COX6A1,CYP1A1,DDIT4,ECHS1,EIF3J,ENO1,FADS1,FAM98A,FAS,FASN,GAPDH,GFPT1,GPI,HADHA,HK2,IER2,LDLR,LIPE,MDH1,MDH2,MED1,MUT,NAMPT,NDUFS1,NDUFS2,NDUFS7,NFATC1,NFKB1,NR1H3,OGDH,PC,PDK1,PGK1,PLIN2,POLR2A,PPARA,PPARGC1A,RELA,ROCK2,RSRP1,SDHA,SS18,SUCLG1,SUCLG2,TALDO1,TARDBP,TCF4,TKT,TPI1,TRIM41,TSPO,VCL,WDR43	1110 (5)
TNFSF11		cytokine		0.67	8.37e-05	AEBP2,AHRR,AICDA,AK3,AKAP13,AURKA,BCL2,BCL2A1,BSG,CAPN2,CCL4,CCL5,CCND3,CD44,CDC42EP4,CDK14,CDKN1A,CKB,CREBRF,CSRP1,CUL4A,CXCL8,CYP1A1,DOK2,DUSP1,DUSP16,ECT2,EHD1,ELP2,FAS,FGR,FOXO1,GADD45B,GCH1,GCLC,GLRX,GPR68,GRN,GTF2H1,HCK,HCLS1,HMOX1,ICAM1,IFRD1,IKBKE,IL15RA,IRF4,ITGAL,ITGAV,JDP2,JUN,KDM8,KEAP1,LIMK1,MAP2K1,MARCKSL1,MEF2B,MYC,NEK2,NFATC1,NFATC2IP,NFATC3,NFKB1,NFKB2,NFKBIB,NFKBIZ,NME6,NR1H3,PA…	1429 (13)
HRAS	1.801	enzyme	Activated	2.596	8.38e-05	ACTB,ACTG1,ADM,AKAP2,ANXA2,ANXA3,ANXA6,ARF1,ASAP1,ASNS,ATP5B,ATXN1,AURKA,AURKB,BCL2,BIRC5,BMP1,BNIP3,BTG2,CALU,CAPG,CAPN2,CASP2,CCL5,CCNA2,CCNB1,CCND2,CCND3,CCNG1,CD44,CD81,CDC25A,CDC42BPA,CDK1,CDK7,CDKN1A,CHST11,CHST12,CNN1,CNN2,COL18A1,COL1A1,CSF1,CSRP1,CTSB,CTSC,CTSS,CTSZ,CXCL10,CXCL8,CYP1A1,DDIT3,DMTF1,DNMT1,DOK2,DUSP1,E2F1,EIF2D,EIF3C,EIF4E2,EIF4EBP1,ERCC1,ERP29,FAS,FASN,FBXW11,FDFT1,FERMT2,…	1345 (16)
E2F5	0.522	transcription regulator		0.943	8.51e-05	AURKB,BAX,BECN1,CASP6,CDK1,CDKN1A,DHFR,DUSP10,E2F1,MYB,MYC,PA2G4,RANBP1,TERT,VEGFB
RUVBL1	-1.19	transcription regulator		0.385	8.66e-05	ADAM15,CARS,CCND2,CCNT1,EMC9,FAM53C,GADD45B,HIST1H2BK,HIST2H2AC,HIST2H4B,KDM4B,KIFC2,MCM3,MCM4,METTL23,NAE1,PLAC8,POMK,RBL1,TCF4,TMEM128,TRIM66
UCP1		transporter	Activated	3.962	8.97e-05	AARS,ACACA,ALDH18A1,ARHGAP33,ASB2,ASNS,ATF5,BCKDHA,BCKDHB,CAPN3,CCDC136,CCNK,CHCHD10,CTH,DBT,DDIT3,EEF1A1,EIF4EBP1,ERN1,FASN,FBXO32,GADD45A,GARS,GDF15,GHITM,GOLM1,GPX3,GSR,GSTO1,GSTZ1,KLHL8,LRRC8D,MTHFD1L,MTHFD2,MYC,NRF1,NT5C,ODC1,PCK2,PGD,PGLS,PHGDH,PHYHD1,PSAT1,PSPH,PYCR1,SHMT1,SHMT2,SMS,SMYD2,SND1,SRM,STAP2,TBC1D31,TRIB3,UBC,UCP2,XPOT
HOXA9		transcription regulator		0.437	9.27e-05	ADD3,AHCYL1,AKAP13,ARF1,ARHGAP11A,ARNTL,ARPC5,BCL2,BMI1,CBX6,CCL3,CDC37,CDC6,CDK7,CEP350,CLCN7,CLIC2,CLTC,CTH,DHX36,DHX8,DLGAP5,EPS8,FCGRT,GLRX,GLRX3,GMNN,GNG10,GTF2B,HIGD1A,HNRNPU,IER2,INPPL1,JUN,KIF20B,LAT2,LY86,LYN,MAFG,MAN2A1,MAP4K5,MYB,MYC,NRF1,OSBPL8,PCMT1,PIM1,PKNOX1,PRKD3,PRRC2C,PTPRC,PTPRCAP,PTPRG,RAP1B,RPL27A,RPL37A,RPS3A,SDCBP,SERPINB9,SPP1,SRSF11,TPR,TSC22D3,USP1,VHL,VIM,WSB1,YES1
aldesleukin		biologic drug	Activated	3.965	9.61e-05	BCL2,CALR,CANX,CD86,FCGR2A,GLUL,HLA-B,HLA-C,HLA-DRA,HLA-DRB1,HLA-F,IFI35,IFITM1,IFNGR2,IGKC,IRF9,JAK2,MX1,NUP62,PDIA3,PSMB9,RFTN1,STAT1,TAP1,TAPBP
SIN3B	-1.46	transcription regulator			0.000104	BCL6,CAD,DDIT3,DHFR,FBXO32,GADD45B,KLF10,KLF6,LDHA,MYC,NCL,RRM2,SIN3A,TXNIP	1041 (7)
L-dopa		chemical - endogenous mammalian		-1.692	0.000106	ABHD14B,ABI1,ABI2,ACTA2,ACY1,ADAR,ADD3,ADORA2A,AGFG2,AGGF1,ARAP1,AREL1,ARG2,ATP2A3,ATXN1,BACH1,BAX,BBC3,BCL2,C18orf21,C2CD2L,CAP1,CAPG,CASP3,CASZ1,CCNYL1,CDC42EP3,CHAC1,CHST11,CIART,CINP,CLIP4,COCH,COMT,COQ8B,COTL1,CRY2,CSRNP3,CTNNBIP1,CTSB,CTSC,CTSZ,CYLD,CYTH4,DBP,DDOST,DENND1C,DLG2,DMKN,DNAJC2,DUSP1,ECE1,EPS15L1,FAM126A,FAM3A,FCGRT,FCHSD1,FOXO1,FRAT2,FTL,FXYD5,GABARAPL1,GAPDH,GAS7,GATAD2B,GLB1,…	943 (7)
sterol		chemical - endogenous mammalian		-1.067	0.000106	ABCG1,ACACA,ACLY,ACSL1,ACSS2,DBI,DHCR7,EBP,FASN,FDFT1,IDH1,IDH2,LDLR,LIPA,PCYT1A,SCARB1,SREBF2	660 (8)
methyl methanesulfonate		chemical toxicant	Activated	2.384	0.000107	APC,ATF3,BTG1,BTG2,CCNG1,CDKN1A,CTSD,DDIT3,DNMT1,EIF1,GADD45A,GADD45B,JUN,MCL1,MDM2,NMI,OGG1,PLXNB2,TNFSF9,TP53,TP53INP1,TRIM22,VIM	1649 (19)
IRF4	1.311	transcription regulator		-1.419	0.000111	ADA,AICDA,BCL6,BNIP3,CASP10,CCNB1,CDK1,CFLAR,CLK3,CTSS,CXCL10,CXCR4,DBI,DDIT3,DNASE2,ENTPD1,FCER2,GBP1,HSPA8,IL15RA,IL17RA,IL23R,INPP5D,IRF4,IRF5,IRF7,IRF9,ITGAL,ITGB1,JAK2,MANF,MAP2K5,MIR155HG,MS4A1,MYC,OAS1,PPIB,PRKCA,PSMA1,PTMA,RAC1,RAD51,RHOA,RPL6,RPS3A,SLC2A1,SMARCA4,SPP1,STAT1,STAT2,SUB1,TNFRSF8,TNFSF10,TRIM21,UBE2H,XBP1,XRCC1,YBX1,ZFP36L1	982 (10)
CP-55940		chemical reagent		1.461	0.000114	ACTB,ALDOC,BIK,BTG2,CCL4,CSF1,CXCL8,DCC,GADD45A,GAPDH,JUN,MAP2K1,MDM2,MYC,PRKCB,RPL13A,RPS9,TNFAIP3,TOP1,UBC,XRCC5	577 (7)
CD24		other		1.421	0.000118	ADD3,APOBEC3B,ASPM,ATF3,BIK,CDKN1A,CHAC1,CTTN,CXCL8,DEPDC1,DEPDC1B,DLG1,DUSP5,GDF15,HMMR,HSD17B6,ICAM1,ISG20,JUN,KIF18A,KLHL22,LAT2,LDB1,LRPPRC,MTUS1,N4BP3,NAGK,NCOA3,OGG1,PDS5A,PPP1R15A,RASA1,RELB,RNF25,RSBN1,SFPQ,SLC30A1,SMC4,TFPI,TPR,TRIM2,TRIM8,TTC3,USO1,VPS13B
UCHL1	0.242	peptidase		-0.712	0.000118	ANXA6,BACH2,CDKN1A,CLCN2,DOCK10,DPYSL2,FCER2,FCRL1,GABARAPL1,GIT2,GOLM1,HDAC9,HNRNPLL,JMY,LBH,LDHB,LDLR,ORC1,PDIA2,PFKM,RHOF,SH3D19,SLC39A8,STXBP4,TBPL1,TP53,TRIM2,TRMT13,UBA7,ZC4H2	796 (7)
BCR (complex)		complex	Activated	2.697	0.000119	AICDA,BCL2,BCL2A1,BCL6,BIK,BTK,CALR,CASP3,CCL3,CCL4,CCNA2,CCND2,CCND3,CCR7,CD300A,CD44,CD86,CDC25A,CDC37,CFLAR,CLEC2D,CXCR4,CXCR5,FAS,FCER2,FCMR,GBP2,HLA-DMA,HSH2D,HSP90B1,HSPA5,IL23A,IL2RA,IRF4,ITGA4,ITGB1,JAK1,JAK2,MCL1,MIR155HG,MYC,NAMPT,NFKB2,PIM1,POU2AF1,POU2F2,RELA,S1PR1,SLAMF7,SLC2A1,TLR10,TNFSF9,XBP1	1293 (15)
PARP9	1.513	enzyme		1.924	0.000124	BCL6,CD74,HLA-DQA1,HLA-DQB1,HLA-E,IFI44,IFIT1,IFIT2,IRF2,IRF7,OAS2,SP110,STAT1
MNT	1.354	transcription regulator		0.378	0.000124	BCL6,CAD,CCND2,DDIT3,E2F2,FBXO32,GADD45B,KLF10,KLF6,NCL,ODC1,TERT,TXNIP
YY1	0.023	transcription regulator		0.338	0.000126	ABCE1,ACTA2,AICDA,AURKA,AURKB,BIK,BIRC5,BRCA1,BTG2,BUB1B,CALR,CAPG,CASP7,CCNA2,CCNB1,CDC6,CDKN1A,CDKN2C,CENPA,CENPE,COL10A1,COL1A1,CR2,CXCR4,DNMT3A,EEF1B2,FAS,GBP1,GFER,GTF2A1,H2AFX,HELLS,HIST1H3C,HIST1H4C,HLA-DRA,HMOX1,HNRNPC,HSPA5,KIF11,KIF23,KIF2C,LDLR,MAD2L1,MAT2A,MATR3,MCM4,MCM5,MCM6,MCM7,MDM2,MKI67,MPG,MYC,NIPSNAP1,NR3C1,PEMT,PFN2,PLK1,PNRC2,POLB,POLK,PPP1R15A,PTPRA,RAD18,RAD21,RAD51,RAD51A…	1441 (19)
maslinic acid		chemical - endogenous non-mammalian		0.707	0.00013	ADAM17,APPL1,BAX,BCL2,BID,CAMK2G,CCND2,CD44,CD47,DCC,DVL1,FBXW11,FLOT2,GSK3B,IGHM,IKBKAP,IL2RG,ITGA3,ITPR2,JAK1,LIMK2,MAPK14,MSN,NCL,NFKBIE,PIK3R1,PLA2G4C,PLCB2,PRKCB,PRKCE,PXN,SOS1,TGFBR1,TLN1,TP53,WNT5A,YWHAE	792 (7)
nocodazole		chemical reagent		1.533	0.000135	AURKA,BRAF,CCNB1,CDK1,CDK7,CDKN1A,CDKN3,CSK,FYN,GRK3,GSK3B,HIF1A,KSR1,MAP2K1,MAP2K2,MAP2K4,MAP4K1,MAP4K2,MAPK1,MCL1,MDM2,NEK2,PIM1,PLK1,PPP1CC,PPP4C,PRKCB,PRKCE,PRKCZ,PTK2,PTPN12,RPS6KB1,SCD,SRC,STK3,TP53,UHRF1,YES1	1367 (18)
TP63	-1.063	transcription regulator	Activated	2.459	0.000135	ABCB1,ABI2,ADA,ADA2,ADM,AEN,APC,ATG10,ATG9A,ATM,BAX,BBC3,BCL3,BECN1,BHLHE40,BRAF,BRCA1,BST2,CAD,CASP3,CCNA2,CCNB1,CCND2,CCND3,CCNG1,CCNT1,CDC42,CDK1,CDKN1A,CFLAR,CITED2,CKS2,CTSD,CXCL8,CXCR4,DAP3,DDIT4,DICER1,DNMT1,DST,DUSP10,ENSA,ERCC5,FAS,FASN,FDXR,FLOT2,FN1,GADD45A,GAPDH,GLS2,HAGH,HBP1,HK2,HSPA8,IGFBP6,IKBKE,INSR,IRF5,ITGA3,ITGA4,ITGB1,KHSRP,KIF23,KLF6,KRT10,KRT7,LYN,MAD2L1,MAFF,MAP2K3,MAPK8,M…	1353 (19)
CCNE1		transcription regulator		-0.907	0.000136	AKT2,BRCA1,CAPN2,CCNA2,CCNB1,CD44,CDC45,CDC6,CDKN1A,E2F1,HIF1A,MCM2,MCM4,PCYT1A,RBL1,TP53	1094 (14)
trabectedin		chemical drug		-1.31	0.000136	ABCB1,CDK1,CDKN1A,COL1A1,DHRS2,GADD45A,GNAI2,H1FX,H2AFX,HIST1H4C,HIST1H4J,IGF1R,LGMN,MCM5,NXF1,SAT1
NLRP3		other	Activated	4.275	0.000138	ACTA2,ATM,BCL2,BRCA1,CCL4,CCL5,CDCA8,CXCL10,H2AFX,HMOX1,LIG1,MAP3K4,MAPK13,MDC1,MDM2,NFKB2,NFKBIE,OGG1,PARP1,PARP2,POLB,PRIM1,PRIM2,PRKDC,RAD51,RELB,RFC3,STAT3,TP53,TTK,VIM,XRCC1	793 (7)
Ifnar		group	Activated	2.594	0.000139	APOBEC3B,C3,CCL5,CD274,CD74,CD86,CXCL10,DDX58,EIF2AK2,GBP2,HLA-E,IFI16,IFI35,IFIH1,IFIT2,IRF7,IRF9,ISG20,ITGA4,MYD88,NLRC5,OAS1,OAS2,PSMB8,PSMB9,RNF213,SPP1,STAT1,STAT2,TAP1,TAP2,TAPBP,TGFBR1,TNFSF10,TRIM21,UBE2L6,UNC93B1,XAF1,ZBP1	977 (10)
HUWE1	0.908	transcription regulator		-1.202	0.000141	ABCG1,CCND2,CDKN1A,CDKN2C,MUTYH,MYC,TP53,ZBTB17	1111 (9)
mir-17		microrna		-1.609	0.000142	ATM,BNIP2,CASP7,CDKN1A,DUSP2,E2F1,E2F5,EP300,FAS,H2AFX,HSF2,JAK1,LEF1,MAP2K3,MAP3K5,MAPK8,MDM2,MYLIP,NCOA3,PKD1,PTEN,RB1,RBL2,S1PR1,STAT3,TGFBR1,TNKS2,TXNIP	1188 (15)
CDK4	0.471	kinase		-0.686	0.000143	ATP6V0E1,AURKA,BRCA1,BRWD1,CBFA2T2,CDC45,CDC6,CDCA7,CDCA8,CDKN1A,CDKN2C,CENPF,CLPB,DDIAS,DHFR,DTL,ERI1,FAM204A,GPALPP1,HIST1H4H,HIST2H2BE,KIAA1524,KIF11,KIF20B,KIF2C,KIF4A,KLHL24,LCORL,LIN7B,LINC00467,LINC00667,MAGI2,MCM7,MED30,MELK,MFSD6,MNS1,MTMR1,NCAPH,PCLAF,PDCD4,PPCS,PSMC3IP,RBMS3,RGS2,RUFY3,STARD4,TM7SF2,TMEM219,TOR3A,TP53,TP53INP1,TPX2,TRAPPC2,TRIP13,UTRN,ZNF783	1181 (14)
HELLS	-1.618	enzyme		0.102	0.000145	CCNA2,CCNB1,CDC6,E2F1,HSPD1,KMT2A,MCM4,PDS5A,RBL1,RNF146,XPO4,ZNF76
FOLR1		transporter			0.000146	ABCE1,ACTN4,ADA,AK3,ALDOC,AP1S2,CD9,CLPTM1,CSTF1,DNASE2,DTD1,GAS5,GBA,GLRX,LSP1,MDK,MPP6,NAP1L1,PDCD4,PIP4K2C,PPID,PVT1,RIOK3,RPS24,S100A4,SHCBP1,SLC15A2,SMC2,SNRPF,SORD,ST3GAL3,ST3GAL6,STXBP2,SYNGR2,TAGLN2,TBCE,TPI1,TTC3,UBE2V1,UCHL5,WDFY1
STAT4		transcription regulator	Activated	2.808	0.000149	ACAP1,ACP6,ADSS,AHNAK,AKAP8L,ALDOC,ANGPTL6,AP2A2,ARFGAP3,ASPH,BANP,BCL2,BCL3,BSG,C3,CCNL2,COPG1,CXCL10,DAP,DDX58,DHX8,DNAJB6,DPM3,ENO2,ERO1A,FYB,GAS5,GBE1,GCNT2,H3F3A/H3F3B,HCFC2,HILPDA,HIST2H2AA3/HIST2H2AA4,HLA-DQB1,IFIH1,IFIT2,IL10RA,IL2RA,INTS12,IRF4,ISG20,KDELR2,LAMTOR3,LRRFIP1,LUC7L,MAGED1,MAPK8IP3,MBOAT2,MTHFS,MYC,NDRG1,P4HA2,PBX4,PCGF5,PDK1,PER1,PFN2,PLAC8,PLOD2,PRDX6,R3HDM1,RNF138,RRAGD,S…	1152 (12)
TRIM24		transcription regulator	Inhibited	-3.723	0.000149	AGRN,BLNK,CNOT6,CSRP1,CXCL10,DDX58,DHX58,EPSTI1,GBP2,GBP3,GLUL,IFI35,IFI44,IFIH1,IFIT2,IFNGR2,IRF7,IRF9,JAK2,LGALS3,LGALS3BP,MOV10,MYH10,NMI,NUMA1,OAS1,PACSIN3,PCLAF,PLAC8,PRPS2,PSMB10,PSMB8,PSMB9,SHISA5,SOCS1,SPP1,STAT1,STAT2,TAP1,TRIM26,UBA7,VEGFA
SATB1		transcription regulator		-1.932	0.000154	ABTB1,ACTG1,ADCY3,APC,ARF5,BCL2,BCL2A1,BLNK,CD86,CDKN1A,CLEC2B,CTNNA1,CTSD,DNMT3A,EBI3,ENOSF1,EPSTI1,FERMT2,FOXJ3,GADD45B,GDF15,GLRX,HELZ2,HLA-DMB,HSP90AA1,HSPA8,IL10RA,IL16,IL2RA,IL4R,IRF7,ITGB1,NCOR1,P2RY8,PIK3IP1,PRKCB,PTGES3,RASGRP2,RB1,RELB,RGS1,RIPOR2,RPLP0,RPLP1,S1PR1,SGK1,SPI1,SS18L1,SUN2,TAOK1,TMEM241,TNFRSF8,TRIM22,TRPS1,TSC22D3,TSG101,TUBA4A,UBE2L6,UHRF1,VIM,VPS37B,WARS,XAF1,ZKSCAN8	810 (7)
TOP1	0.59	enzyme		0.692	0.00017	ASNS,CDKN1A,EME1,GLB1,HIF1A,MECP2,MYO6,TOP1,TP53	1293 (14)
miR-217-5p (and other miRNAs w/seed ACUGCAU)		mature microrna		0.381	0.00017	ACACA,ACOX1,FASN,PPARA,PPARGC1A,PTEN,SCD,SIRT1,TRPS1
E2F8	-1.216	transcription regulator			0.00017	CCNA2,CCNB1,CDC6,CDK1,CHEK1,E2F1,ECT2,KIF23,RACGAP1
TRRAP		transcription regulator			0.00017	CCND2,CDKN1A,MAD2L1,MCM3,MCM4,MDM2,MT-TY,RBL1,TERT	1040 (7)
benzyloxycarbonyl-Leu-Leu-Leu aldehyde		chemical - protease inhibitor		1.824	0.000171	ACTB,AICDA,ATF3,ATP1A1,BAX,BCL2,BIRC5,BST2,BUB1B,CASP2,CCL5,CCND2,CCND3,CCNG1,CDKN1A,CDT1,CFLAR,CLIC1,CTSB,CXCL10,CXCL8,CYP1A1,DAG1,DCC,DDIT3,DHFR,DIABLO,DUSP1,EIF2AK3,EIF4EBP1,EP300,EZH2,FAS,FMR1,FOXO1,GCH1,GSTP1,HIF1A,HMOX1,HSF2,HSF4,HSP90AA1,HSP90B1,HSPA4,HSPA5,HSPA8,HSPA9,HSPD1,ICAM1,IKBKB,IRF7,ITGB1,ITPR2,JUN,MAT2A,MCL1,MYB,MYC,NCF1,NCOR1,NFKB2,NQO1,NR3C1,OGG1,PARP1,PDCD4,PEBP1,PPARA,PSMB2,P…	1257 (13)
6-hydroxydopamine		chemical toxicant	Activated	2.917	0.000176	BAX,BCL2,BCL2L2,C3,CALR,CASP3,CCL5,DDIT3,DDIT4,HERPUD1,HSP90AB1,HSPA1A/HSPA1B,HSPA4,HSPA5,HSPA8,HSPA9,HSPBP1,JUN,LONP1,MAPK1,MDM2,MEF2D,MT-CO1,P4HB,PDIA3,PNOC,PPIB,PSMB2,PSMC4,RPL29,SERP1,TP53,TRIB3,UBC,UBE2D3,VCP,ZMAT3	1128 (17)
ATP7B		transporter	Activated	2.4	0.000187	ACLY,CCNG1,CDC20,CENPQ,CKS1B,FABP5,FASN,FDFT1,HIST1H1C,HMGCS1,IDI1,LDLR,MAD2L1,PPARA,RAD51,SHCBP1,SMC2,SMC4,SQLE,SREBF2,TRIP13
methylnitronitrosoguanidine		chemical toxicant		0.556	0.000195	APC,BAX,BBC3,BTG1,BTG2,CASP10,CDKN1A,CGRRF1,FAS,GADD45A,GDF15,KLF10,MDM2,POLB,TNFSF10,TP53,TP53I3	1244 (17)
STAT2	1.513	transcription regulator		1.309	0.000197	BCL2,CCL19,CCL5,CXCL10,CXCL8,GBP1,IFI27,IFI35,IFI6,IFIT1,IFIT2,IFITM1,IFITM2,IRF5,IRF7,IRF9,MX1,OAS1,OAS2,PSMB8,RBX1,SOCS1,TNFSF10,WARS	855 (10)
FOXO4	1.349	transcription regulator		0.691	0.000197	ACACA,BCL6,BNIP3,CCND2,CDC42EP3,CDKN1A,DHCR24,FASN,FDFT1,GADD45A,GADD45B,HIF1A,HMGCS1,IDI1,LEMD3,NAMPT,PSMD11,RBL2,SCD,SGK1,SLC2A1,SOD2,SREBF2,VEGFA	1241 (15)
TRAP1	1.508	enzyme		-1.691	0.000198	AK3,ATP5D,BCL2L13,COX5B,EARS2,ECSIT,GARS,GFER,HSPD1,HSPE1,ISCU,MARS,MRPL18,MRPS31,MTHFD2,NDUFA11,PKM,SARS,SMDT1
TGM2		enzyme	Activated	3.3	0.000209	ACSS2,ATP1B3,BCL2A1,BCL6,BNIP3,BTG2,C12orf29,C3,CAD,CCL3,CCL4L1/CCL4L2,CD74,CD86,CDCA7,CFLAR,COX11,CSRNP1,CXCL10,CXCL8,CXCR5,CYP2R1,DLEU1,E2F5,EHD1,EPB41L4A-AS1,FARSB,FN1,GIMAP2,GM2A,GTPBP10,HIF1A,HLA-B,HTT,ICAM3,IFI35,IFI6,IFIT1,IFIT2,IGF1R,IL10RA,IRF9,LGALS9,LSP1,LY6E,MORC2,MPP6,MT2A,MYC,MYO9A,OAS1,OAS2,OAS3,PARP14,PARP9,PDGFRB,PIM1,PTGS1,RARRES3,RNF213,SDCBP,SEMA7A,SLAMF7,SLC16A1,SLC20A1,SLC25…	1391 (17)
curcumin		chemical drug		-0.317	0.000211	ABCB1,ABCG1,ACTA2,ADAM17,ALOX5,ATOX1,ATP6AP2,AXIN1,BANP,BAX,BBC3,BCL2,BIRC2,BIRC5,CASP10,CASP3,CCL5,CCNB1,CCND2,CCND3,CD44,CD81,CD86,CDK1,CDKN1A,CFLAR,CLIC1,COL1A1,COPS5,CRY2,CTNNA1,CXCL8,CXCR4,CYP1A1,DAPK1,DDIT3,DIABLO,DNAJB1,DNMT1,DNTTIP1,E2F1,EP300,EZH2,FAS,FKBP8,FTH1,FTL,FYN,GLUL,GNA11,GRK6,GSK3B,GSR,GSTP1,HDAC2,HELZ,HIF1A,HMOX1,HSP90B1,HSPA1A/HSPA1B,HSPA8,ICAM1,IKBKB,IL10RB,JUN,JUND,KATNA1,L…	1477 (17)
mezerein		chemical - endogenous non-mammalian			0.000217	CD74,CDKN1A,CLK2,EEF1A1,FN1,HLA-B,IFI6,IFIH1,IFIT1,IRF9,MT-CO2,MT-ND2,MX1,OAS2
SMARCB1	-0.448	transcription regulator	Activated	3.85	0.000223	ABCB1,ACSL1,ADD3,ATP1B1,AURKA,BICD1,BNIP3,BNIP3L,BTG1,CCNA2,CD44,CDC6,CDC7,CDK1,CDKN1A,CDKN2C,CDT1,CENPA,CENPE,CIDEB,COL18A1,COL1A1,CSF1,CTTN,CXCR4,DAPK1,DHFR,E2F1,EIF2AK2,FAS,FCGR2A,GADD45A,GMNN,IFI16,IFITM1,IGFBP2,IL15RA,JUP,KIF11,KIF23,MCM2,MCM3,MCM4,MCM5,MDM2,MX1,MYC,NEO1,OAS1,OAS3,PC,PELI1,PLK4,PLXNB2,PRIM1,PRKAB2,PTMS,RAB5B,RAB5C,RAD51AP1,RND3,SMAD5,SMC4,SPARC,TP53	1484 (18)
miR-17-5p (and other miRNAs w/seed AAAGUGC)		mature microrna	Inhibited	-2.247	0.000225	BCL2,BIRC5,BNIP2,CCND2,CDK7,CDKN1A,CXCL8,E2F1,E2F2,H2AFX,HBP1,HIPK3,JAK1,MEF2D,MYLIP,NCOA3,PPARA,PTEN,RB1,RBL2,RHOA,RHOC,S1PR1,STAT3,TP63,TUSC2,TXNIP,VEGFA,VIM	1313 (16)
mir-21		microrna		0.725	0.000237	ACTA2,ARNTL,ASPM,ATAD2,BCL2,BTG2,CANX,CASP4,CCL19,CCNA2,CCNB1,CCT8,CD226,CD274,CDC25A,CDKN1A,CKAP5,CKS2,CLPB,COL1A1,COPG1,CREBBP,CSE1L,CXCL10,DBP,DDIAS,DHX58,DLGAP5,ECT2,FCGR2A,FN1,GAS5,GBP2,GBP3,GTSE1,H2AFX,ICAM1,IFI16,IGHM,IL23R,IPO11,KIF23,KIF4A,MIS18A,MKI67,MYD88,NLRC5,NMT1,NUSAP1,OAS2,OAS3,PBK,PDCD4,PDCL,PER2,PGAM1,PILRB,PIP4K2A,POLR2F,PPARA,PPP2R5E,PSME2,PTEN,RACGAP1,RAD51AP1,SEPT2,SLC25A37…	1317 (16)
sulindac		chemical drug		1.128	0.000241	ABCB1,ARID4A,BIRC5,CCL5,CCNA2,CCNB1,CCNG1,CCNH,CDC16,CDC20,CDC25A,CDC42,CDC6,CDK1,CDKN1A,CYP1A1,E2F1,E2F2,E2F5,GCLC,MYC,NAP1L1,NQO1,PTGS1,RB1,RBL1,SERPINB1,TP53,VEGFA,WEE1	1332 (17)
KITLG		growth factor		1.537	0.000247	ACTB,ALOX5,BCL2,BIK,BIRC5,BLVRB,BMP1,BTG1,CASP3,CCL4,CCNA2,CCND3,CDKN1A,CIAPIN1,CLIC1,CPSF3,CSF1,CXCL8,CXCR4,CYTH1,DALRD3,DCTN6,DHCR24,EEF1A1,FABP5,FTH1,HCK,HMOX1,IGF1R,IGHM,IL16,IRF2,ITGAV,KLHL24,KPNA2,KPNB1,LDLR,LY6E,MAP2K1,MID1IP1,MYB,N4BP2L1,NPM1,NR3C1,OGG1,PDCD4,PGLS,PIK3IP1,PIM1,PKM,PLCL2,PRKCA,PRKCB,PRKCE,PSMB5,PTGES3,RBBP7,RPL7,RPLP0,RPS23,RPS6,RPS7,SAMSN1,SLC20A2,SLC25A12,SLC44A2,SMARCD2…	1324 (21)
ECSIT	1.508	transcription regulator		0.577	0.000253	BCL3,CCL3L1,CD44,CFLAR,CXCL8,HMOX1,IRF7,NFKB1,NFKB2,NFKBIE,PIM1,RELB,SOD2,STAT5A,TNFAIP3,TRAF1	824 (8)
RBM5	0.071	other		-1.493	0.000261	ANXA1,ATP5G3,ATP6V0C,BCL2,BTG2,CASP10,FAF1,GBE1,HSP90AA1,ICAM1,IL32,MCL1,MYO1B,NCOA3,PIM1,PLK4,RAB1A,SERPINH1,STAT5B,THAP12,TNFRSF10D,TRAF1,UCP2	784 (7)
MDM2	0.844	transcription regulator		-1.649	0.00027	ADIRF,ATF3,BAX,BBC3,BCL2,BIRC5,CASP2,CCNA2,CDKN1A,CXCL8,E2F1,ELF4,FCGRT,HIF1A,HIST2H2AA3/HIST2H2AA4,HIST2H2BE,IGF1R,IGFBP6,LRMDA,MDM2,NDUFA1,RABAC1,RELA,RPL23,TERT,TIMP1,TNFSF10,TP53,TP53I3,TP63,TP73,TSG101	1351 (18)
gemcitabine		chemical drug		-0.126	0.000274	BCL2,BIRC5,CCNB1,CD274,CDC25A,CDKN1A,CXCR4,FAS,GLB1,HIF1A,HLA-DRA,HMOX1,IL23A,IL23R,IL32,MDK,MYC,PEBP1,PKM,PRKDC,PTGS1,RAD51,RIPK3,TP53,TP73,VEGFA,VMP1	1366 (19)
EPAS1		transcription regulator	Activated	2.763	0.00028	ABCF2,ABI1,ACACA,ADM,ALDOC,ARG2,BBC3,BCL2,BHLHE40,BNIP3,CA9,CITED2,CKB,CLK3,COL10A1,CORO1A,CXCR4,CXorf40A/CXorf40B,DDIT3,DECR2,DMXL1,DTX1,EGLN3,ENO1,ENO2,FAM13A,FASN,FN1,GADD45B,GBE1,GPX1,HIF1A,HILPDA,HIST1H1C,HIST1H2AC,HMGCS1,HOXA5,HSPA4,HSPA5,ITGA2B,ITGAV,KDM3A,KDM4B,LDHA,LDLR,LOXL2,MAFF,MANF,MIF,MYOM2,NAMPT,NDRG1,NEAT1,NEK8,NOTCH1,OMA1,PDPK1,PFKFB3,PLIN2,PLOD2,PRKCA,SCAP,SF3A3,SLC29A1,SLC2A1,S…	1403 (17)
IRF1	-0.083	transcription regulator	Activated	3.207	0.000296	ADAM8,BAX,BCL2,BRIP1,CASP2,CASP3,CASP7,CCL19,CCL5,CCNB1,CD274,CDKN1A,CTSS,CXCL10,CXCL8,DST,E2F1,EIF2AK2,EIF4A3,ERAP1,GBP2,IFI35,IFI44L,IFIH1,IFIT1,IFIT2,IFITM1,IL17RA,IRF2,IRF4,IRF5,IRF7,IRF9,JAK2,LIG4,MX1,MYB,MYC,NSMCE2,OAS1,OAS2,ODC1,PLA2G16,PSMB10,PSMB8,PSMB9,PSME1,PSME2,RARRES3,SOCS1,SPI1,STAT1,STAT2,STAT3,TAP1,TAP2,TAPBP,TERT,TNFSF10,TP53,TRIM21,TRIM22	1063 (13)
ATF6	-1.229	transcription regulator		1.395	0.000297	ACOX1,AURKA,BUB1,CALR,CDKN3,DDIT3,DERL3,DNAJB11,DNAJC3,HMMR,HSP90B1,HSPA5,MANF,MCL1,NUCB2,PDIA4,PLIN2,PPARA,PRNP,RAN,SLC35B1,SPARC,SYVN1,TNFRSF10B,UNC13B,VEGFA,WBP1,XBP1	876 (8)
SF1	0.669	transcription regulator		1.565	0.000303	ACTA2,CNN1,COL1A1,FN1,ICAM1,MYL6
2,5-bis(5-hydroxymethyl-2-thienyl)furan		chemical reagent		0.93	0.000303	BBC3,CDKN1A,GADD45A,HIF1A,MDM2,TP53	1152 (10)
RASSF3	0.443	other		0.644	0.000303	BAX,BBC3,BCL2,CASP3,CDKN1A,TP53	821 (7)
RBX1	-1.359	enzyme		-0.816	0.000303	BCL2,BIRC5,BRCA1,CCNB1,CDK1,MCL1	1415 (13)
ATP2B2		transporter		-0.896	0.000303	BAX,BCL2,CALR,DDIT3,HSPA5,XBP1	840 (7)
UDP-D-glucose		chemical - endogenous mammalian		-1.633	0.000303	CALR,HSP90B1,HSPA5,HYOU1,PDIA3,PDIA4
miR-30c-5p (and other miRNAs w/seed GUAAACA)		mature microrna		-1.049	0.000329	AP2A1,ATRX,BCL6,BECN1,CBFB,FRG1,FXR2,GALNT1,GALNT7,GNAI2,GPD2,IDH1,IFRD1,JUN,KRT7,LMNB2,LTN1,MAT2A,MYO10,NAPG,NCL,NT5C3A,NUCB1,NUFIP2,P4HA2,PAFAH1B2,PEX11B,PGM1,PRPF40A,SEC23A,SEC62,SLC38A2,SLC4A7,SYPL1,TMCO1,TMED10,TMED3,TMED7,TMEM41B,TNFRSF10B,TNRC6A,TP53,TRPS1,UAP1,WNT5A
PI3K (family)		group		1.479	0.000331	ABCG1,ADM,BIRC5,CCND3,CD274,CFLAR,CTSD,CXCL10,CXCL8,CXCR4,DDIT3,DDIT4,EGLN1,EGLN3,FASN,FBXO32,FOXO1,FOXO4,GCLC,HIF1A,HK1,HMOX1,HSPA5,IFIT1,ITGB1,NQO1,PKM,PRKCZ,PTEN,PTGS1,PXN,RIPK3,SCARB1,SIRT1,SKIL,SLC2A1,SLC4A7,TNFRSF10B,TNFSF10,TP73,TXNIP,VEGFA	1714 (17)
methylprednisolone		chemical drug	Activated	2.333	0.000333	ABCB4,ABI1,ACSL1,ADAM17,ADK,AHCY,AK4,AKR7A2,ALAD,ANXA1,ANXA2,ANXA3,AP2A2,APEX1,ARNTL,ASNS,ASS1,ATP1A1,ATP1B1,BDH1,BTG1,C1QB,CBLB,CCL4,CCNG1,CD44,CD74,CD9,CDKN1A,CITED2,CNP,COMT,COX6A1,CST3,CTSC,CTSH,CTSS,DDIT4,DGKZ,DNPH1,DUSP1,DYNLL1,ECE1,ELOVL5,FABP5,FARSA,FBXO32,FBXW7,FCGR2A,FDFT1,FGR,FKBP4,FN1,GADD45A,GATM,GBP2,GCH1,GCLC,GLUD1,GNAI2,GNL3,GSTP1,HAAO,HACD3,HAGH,HMBS,HMOX1,HSD17B12,HSP90B1,HSPA1A…	1780 (18)
poly rI:rC-RNA		biologic drug		1.734	0.000346	ABCE1,ADAM10,ADAR,AGRN,ANXA1,APOBEC3G,ATF3,BAX,BCL2,BIRC2,BNIP3,BST2,BTN3A3,C3,CASP7,CCL3,CCL3L1,CCL4,CCL5,CCND3,CCR7,CD274,CD44,CD47,CD74,CD86,CFLAR,CNP,CXCL10,CXCL8,CXCR4,DAXX,DDX58,DHX58,DNMT3A,DUSP1,DUSP5,EBI3,EIF2AK2,EIF2S3,ELF3,FAS,FN1,GADD45B,GBP1,GBP2,GCH1,GDF15,HLA-B,HLA-C,HLA-E,HLA-F,HLA-J,ICAM1,IFI16,IFI27,IFIH1,IFIT1,IFIT2,IGFBP6,IL10RA,IL15RA,IL23A,IL2RA,IL2RG,IL32,IL4I1,IL4R,IQGAP2,…	1094 (14)
sodium arsenite		chemical drug		0.208	0.000364	ABCB6,AHCY,BAX,BCL2,BIRC5,CDKN1A,CXCL8,DDIT3,FTH1,GADD45A,GADD45B,GCLC,GSS,HIF1A,HMOX1,HSPA4,JUN,LITAF,MAT2A,SOCS1,SOCS3,SRSF3,TNFRSF10B,TNFSF10,TP53,VEGFA	1765 (19)
TCOF1	1.287	transporter			0.00037	ADM,AK4,ANKRD10,ANXA2,ASAP1,BNIP3,BNIP3L,BPHL,DDX42,DNAJC11,EGLN3,EPB41L1,IQGAP1,KANSL2,MAPK14,MBOAT2,MED1,NDRG1,NUDT14,NUP155,PDRG1,PPIG,PRPF40A,PSMC6,QRICH1,RASA1,RBM10,RMI1,SLC2A1,THOC1,TULP4,UTP4
EGFR		kinase	Activated	2.614	0.000412	ABI1,ACOT7,ACTA2,ACTB,ACY1,AHCTF1,ANXA1,BAX,BCL2,BCL6,BCL7C,BIRC5,BTG1,CAD,CASP4,CBX5,CCL5,CCNA2,CCT5,CD47,CDK1,CDKN1A,COL1A1,CST3,CUL1,CUL3,CXCL10,CXCL8,CXCR4,DAG1,DDIT3,DUSP1,E2F1,E2F2,EPS15,FASN,FKBP11,GADD45A,GAS5,GBP1,GRN,HERPUD1,HIF1A,HK2,HMGA1,HMGB3,HNRNPA1,HSP90B1,HSPA5,HSPE1,ICAM1,IER2,IGBP1,IGF2BP3,IQGAP2,ITGB5,IVNS1ABP,JUN,JUND,KPNB1,KRT17,LEF1,LRP8,LYAR,MARCKS,MATN2,MCL1,mir-29,MT-CO2…	1399 (16)
phenethyl isothiocyanate		chemical drug		1.346	0.000422	ADAMTS6,AP3S1,ATP6V0E1,BAX,BBC3,BCL2,BIRC5,BLOC1S4,BUB1,CAPN2,CASD1,CTTN,EEF2,EEF2K,FTSJ3,GSS,H2AFZ,HMMR,HSP90AA1,IDH1,IFIT1,IFIT2,JAK1,MAP2K3,MAP4K3,MCL1,MGST1,MGST3,PCLAF,PLS3,PSMB3,RAB1A,RASA1,RLIM,ROCK2,RPL3,RPL5,TTC1,TXN,TXNL1,UBE3D,UBXN4,USO1,VEGFA	1315 (16)
evodiamine		chemical - endogenous non-mammalian		-0.466	0.000423	ABCB1,BCL2,BCL2A1,BIRC2,BIRC5,CASP3,CFLAR,CXCL8,CYP1A1,EIF2AK3,ICAM1,LIPE,MCL1,MYC	774 (7)
INSR	1.861	kinase	Activated	3.192	0.000432	ACADVL,ACSL1,ACSL5,ACTN4,ALAD,ARHGDIA,ATF3,ATP2A3,ATP5B,ATP5D,ATP5G3,ATP5L,BCL2A1,BIRC5,CASP6,CCL4,CCND2,CDC45,CDC6,CDK1,CDKN1A,CDKN2C,CORO1A,COX4I1,CSTB,CTSB,CXCR4,DAG1,DCTN4,DHCR7,DUSP1,ECHS1,ECI1,ETFDH,EZH1,FDFT1,GADD45A,GANAB,GAPDH,GCH1,GMCL1,GRB7,GRN,HADHA,HADHB,HELLS,HMGCS1,HSD17B4,HSPD1,IDH1,IDI1,IER2,IFITM2,IGF1R,INSR,IQGAP1,ITGB5,KLF10,LAT2,LCP1,LGALS1,MARCKSL1,MBD1,MCM2,MCM4,MCM5,MCM7,M…	1378 (13)
RAB1B	-0.307	other		0.878	0.000434	ARL1,COPG1,COPZ2,CXCL8,CYTH1,GOLGA1,GOLGA2,GOLGA3,JUN,RAB11FIP2,RAB26,RABAC1,RHOBTB3,RRAGC,SEC24D,SERP1,SRP54,USO1
OSM		cytokine		1.575	0.000446	ABCC5,ABCG1,ACAA1,ACSL5,ACTA2,ADAM17,ADH5,AHCYL1,AMPD3,ANXA1,ANXA2,ANXA3,ARFGEF2,ASNS,BCL2,BHLHE40,BLMH,BMI1,BRD8,C1S,CASP4,CCL5,CCND2,CDC42EP4,CDKN1A,CLEC2B,CLIP1,CLPP,COL1A1,COX6B1,CRLF1,CTSH,CXADR,CXCL10,CXCL8,DAPK1,DCTN1,DEGS1,DHCR24,DHRS7,DNAJC3,DNM1L,EIF4EBP1,FASN,FN1,GAB1,GART,GAS7,GBP1,GBP2,GFPT1,GLE1,GLUL,GNS,GOLGA2,HIF1A,HIPK3,HK2,HLA-B,HLA-C,HLA-F,HMG20B,HMGN4,HMOX1,HSF4,HSPA5,ICAM1,IF…	1907 (18)
phorbol 12,13-didecanoate		chemical toxicant		0.276	0.000449	ABCB1,CDK1,CDKN1A,CSF1,DUSP1,EID1,HSF2,MCL1,MYC,PARP1,PRKCD,PRKCE,SGK1,SMAD1,SOD2,TP73	1319 (19)
RNASEH2A	-0.144	enzyme			0.000462	ADAR,CXCL10,DDX58,GBP2,IFI16,IFI35,IFI44,IFIH1,IFIT2,IFNAR1,IFNGR2,IRF5,IRF7,IRF9,ISG20,NFKB1,NFKB2,NMI,OAS1,PARP9,TRIM21
methylmercury		chemical toxicant		0.977	0.000467	ARHGAP18,ATF5,BAX,BNIP3,CASP3,CCNG1,CD47,CITED2,COL1A1,CYP1A1,DHCR24,ECE1,HMOX1,MAPKAPK2,MDM2,MFGE8,MTPN,NDUFS1,NFKB1,PLD1,PLS3,PTEN,PTPRF,RTN4,SLC16A1,SLC1A1,SLC9A3R1,SPARC,TNFRSF1A,TXNIP	788 (7)
pyruvic acid		chemical - endogenous mammalian		1.058	0.000469	ALDOA,BAX,BCL2,BIRC5,NR4A1,SLC2A3,TNFRSF10B,TNFSF10,TP53,VEGFA	1217 (14)
diacylglycerol		chemical - endogenous mammalian		0.277	0.000469	ACOX1,IL2RA,ODC1,PRKCA,PRKCB,PRKCD,PRKCE,PRKCH,RASGRP1,UCP2
zinostatin		biologic drug		0.342	0.000486	BAX,BCL2,CDKN1A,DUSP10,IGF1R,RRP1B,TP53	1504 (18)
HINT1	0.678	enzyme		-1.021	0.000486	BAX,BCL2,ELOVL5,FADS1,FADS2,TP53,USF2	229 (3)
CLDN7		other		-0.77	0.000497	ANXA3,ASAP1,C1S,C3,CBX2,CKAP4,CLIP4,CXCL8,DNAJB6,DPM3,GRINA,HELZ2,HIST2H2AA3/HIST2H2AA4,HIST2H2AC,HLA-B,IFI44,IFI6,LGALS3,LIMA1,LTA4H,MAGED1,MCU,MLEC,MRPS17,MT2A,MX1,NETO2,NTPCR,PHGDH,PKMYT1,PLA2G16,PLGRKT,PRKCZ,PRNP,RNASET2,RPL29,RPL34,RPS7,RRAS2,SERP1,SERPINB1,SF3B6,SLC35B1,SYTL2,TMCO1,TPRG1L,UBE2L6,WIPI1,XXYLT1
PDGF BB		complex	Activated	2.462	0.000511	ACTA2,ADD3,ADM,AKR7A2,ANXA11,ARF5,ARG2,ATF3,ATP2B1,BCL3,BHLHE40,BRAP,BRCA1,C3,CALM1 (includes others),CASP4,CBX4,CCND3,CCNL1,CD44,CDK1,CDKN1A,CNN1,CSF1,CTH,CXCL8,DCBLD2,DDIT3,DUSP1,DUSP5,EIF4E2,FASN,FN1,FXYD5,GADD45A,GBP2,GDF15,GLUL,GSS,HDAC4,HLA-E,HMGCS1,HMOX1,HOMER2,HRAS,IER2,IGF1R,ITGB1,JUN,KLF10,KLF6,KLHL21,LDLR,LGALS3,LMNA,MAT2A,MCL1,MGST1,MYC,NAMPT,NR4A1,NXF1,ODC1,PDGFRB,PDLIM1,PFN2,PIM1,PL…	1559 (15)
topotecan		chemical drug	Activated	2.155	0.000511	ACSL1,ARPC1B,ATF3,AURKA,BCL3,BTG1,BUB1,C3,CCNB1,CDC25A,CDKN1A,CFLAR,CITED2,CSTF1,DUSP5,ENO1,FAS,FHIT,GDF15,GPX1,HIF1A,HLA-DQA1,HLA-E,HMGXB4,HMMR,HSPA1A/HSPA1B,HSPA8,HSPD1,MAP2K5,MAT2A,MBNL2,MCL1,MDM2,MED13L,MYB,MYC,NCKAP5,NFATC4,OSBPL8,PLK1,PLK2,PLK3,PRKN,PRNP,PTK2,PUM2,RALY,RBMS3,ROBO2,SAC3D1,SFPQ,SLC2A1,SLC7A5,SON,SRSF3,STRN3,TANK,TP53,TP53I3,TRAP1,UBE2B,UBE3A,USP1,USP10,VCL,VEGFA,VPS13B,XPO6	1303 (18)
I kappa b kinase		complex	Activated	2.435	0.000524	BECN1,BRCA1,BRCA2,FANCD2,FANCE,FANCG,FANCL,RAD51,RAD51C
cucurbitacin B		chemical - endogenous non-mammalian		1.94	0.000524	BCL2,BIRC5,CASP3,CCNA2,CCNB1,CDKN1A,MYC,TERT,TP53	773 (7)
NELFB	-0.446	other		-1	0.000524	ATF3,CDKN1A,GADD45A,GADD45B,MAD2L1,MKNK2,RPLP0,RPS3,VEGFA	1133 (7)
IFNAR2	0.452	transmembrane receptor		1.667	0.000526	CXCL10,DDX58,HSH2D,IFI44,IFI6,IFIH1,IFITM1,IFT57,MX2,OAS1,OAS2,PSMB10,PSMB8,PSMB9,PSME2,RIPOR2,TNFSF10,TRIM22,UBA7,UBD,UBE2L6,XAF1	990 (10)
fenretinide		chemical drug		0.482	0.000527	AFDN,AIMP1,ATF3,BBC3,BCL2,BCL2A1,BID,BIRC2,CASP3,CFLAR,DDIT3,ELF3,ERCC1,FYN,HDAC2,HIF1A,ILK,JAK1,JUN,MAPK8,MKI67,MT-CO3,MYC,PPP1R15A,PRKAR2A,RBL2,RELA,RXRA,STAT1,TNFRSF10B,TRAF1,VEGFA,XPA,XPO1	1300 (18)
PTGER2		g-protein coupled receptor	Inhibited	-3.054	0.000541	ANAPC2,ARFGEF1,ASPM,AURKA,BRCA1,BUB1B,CCNA2,CCR7,CDKN3,CENPE,CENPF,CKAP2L,CKS2,CXCL8,CXCR4,DEPDC1,ECT2,EXOC7,H2AFX,HUWE1,IL23A,ITGAL,KIF11,KIF18B,KIF22,KIF2C,MELK,MKI67,NEK2,NUF2,NUSAP1,PBK,PILRB,PIM1,PLK1,PXN,RACGAP1,SPAG5,SPP1,TIMP1,TPX2,TTK,VEGFA	1591 (19)
mir-19		microrna		0.193	0.000542	ALOX5,CDKN1A,E2F1,E2F2,HIPK3,MAP2K3,MYLIP,PPP2R5E,PRKAA1,PSAP,PTEN,SUZ12,TP63
benzene		chemical toxicant		0.674	0.000556	ARHGAP18,ATF5,BNIP3,CASP3,CCNG1,CD47,CDKN1A,CITED2,COL1A1,DHCR24,ECE1,MAPKAPK2,MDM2,MFGE8,MTPN,NDUFS1,NFKB1,PLD1,PLS3,PTEN,PTPRF,RTN4,SLC16A1,SLC9A3R1,SPARC,TNFRSF1A,TXNIP
trichloroethylene		chemical toxicant		0.577	0.000556	ARHGAP18,ATF5,BNIP3,CASP3,CCNG1,CD47,CITED2,COL1A1,DHCR24,ECE1,GSTO1,MAPKAPK2,MDM2,MFGE8,MTPN,NDUFS1,NFKB1,PLD1,PLS3,PTEN,PTPRF,RTN4,SLC16A1,SLC9A3R1,SPARC,TNFRSF1A,TXNIP	514 (7)
mibolerone		chemical drug		1.707	0.000562	ACSL1,AHNAK,ALDH18A1,CALR,CALU,CCNL2,CD74,CDK1,CLTC,COL1A1,DAD1,DBI,DNAJB11,EIF2S1,EIF4A1,EP300,ERP29,FKBP11,FKBP1A,GMNN,HDLBP,HLA-DQA1,HLA-E,HMGCS1,HSD17B11,HSP90B1,HSPA5,HYOU1,IRF7,JUN,KLF10,LDLR,LRG1,MAN2A1,MAT2A,MYC,NANS,NME2,P4HB,PGK1,PPIB,PRKCH,RPS27,SARAF,SCAP,SERP1,SQLE,SRM,TMED3,TUBA1A,UCHL5,UCP2,USO1
SRSF1	-0.156	other		1.303	0.000575	AURKA,AURKB,BIRC5,COL1A1,FN1,HNRNPL,KLF6,LMNA,PLK1,RAC1,RRM2,SRSF2,SRSF6,SRSF7,TP53,VEGFA,VIM
CNOT7	0.003	transcription regulator	Inhibited	-2.213	0.000575	BST2,IFI27,IFI35,IFI44L,IFI6,IFITM1,LGALS3BP,OAS1,OAS2,OAS3,PPM1K,PSMB8,SP110,STAT1,TAP1,TAP2,UBE2L6
TRIB3	1.776	kinase		-1.984	0.00059	ASNS,CDC25A,CTH,DDIT3,DDIT4,GARS,GDF15,HERPUD1,JAK1,MTHFD2,PCK2,PRKN,PSAT1,PSPH,TRIB3	341 (5)
cyclosporin A		biologic drug		1.254	0.000599	ABCD3,ACPP,ACTA2,ADORA2A,AIFM1,ANXA1,ANXA2,ASNS,ATF3,ATP1A1,BAX,BCAT1,BCL2,CASP2,CASP3,CASP7,CBLB,CCL3L1,CCL4,CCL5,CCR7,CD44,CD86,CDK13,CDKN1A,CFLAR,COL1A1,CR2,CSTF2,CXCL8,CXCR4,DDIT4,DEXI,DGKA,EFEMP2,EIF2AK3,EIF4A3,ELF3,ELL2,FARP2,FAS,FASN,FCER2,FCGR2A,FDFT1,FN1,FXYD5,FYN,GAS5,GNPDA1,H2AFX,HELLS,HERPUD1,HIF1A,HMOX1,HSP90AA1,HSPA5,HSPD1,HTATSF1,ICAM1,IL16,IL2RA,IQGAP2,IRF4,ITGAE,ITGAL,ITGAV,ITGB7…	1548 (17)
SREBF2	0.644	transcription regulator	Activated	3.963	0.000674	ACACA,ACLY,ACSL1,ACSS2,ALDOC,CDKN1A,DBI,DHCR7,EBP,FABP5,FABP6,FADS2,FASN,FDFT1,GTF2I,HMGCS1,IDH1,IDI1,LDLR,LIPA,MVK,PCYT1A,PLIN2,PMVK,PTCH1,RDH11,SCD,SQLE,SREBF2,STARD4,TM7SF2,TMEM97	1081 (7)
FLT1		kinase		0.87	0.000687	ACTN4,ADD1,AHCY,BCAT1,BIRC5,BNIP3L,CANX,CAPN2,CDKN1A,CTBP1,DDX3X,DHCR24,EIF2S3,EIF4B,EWSR1,GDI2,HK1,HLA-B,HMOX1,ICAM1,IGF2BP3,MARCKS,MAT2A,NOTCH1,PREB,RALB,SMARCA4,TCF4,TNFRSF10B,UBE2B,UBE2H,UBE4B,VDAC1	723 (7)
DPP-23		chemical reagent		1.772	0.00069	BAX,DDIT3,DNAJB2,DNAJB9,ERN1,ERO1A,HSP90AA1,HSPA1A/HSPA1B,HSPA5,PPP1R15A,SYVN1,XBP1
SLC29A1	0.589	transporter		1.212	0.00069	BAX,CCNG1,CDKN1A,FAS,FDXR,GADD45A,ITGB1,MDM2,RPL3,SNRPG,TP53I3,TP53INP1
CHEK1	-1.447	kinase		-0.149	0.00069	BUB1,BUB1B,CDC25A,CDKN1A,E2F1,H2AFX,MAD2L1,MCL1,MICB,MYC,RRM2,TP53	1183 (16)
TMBIM6	1.911	other		-0.724	0.00069	DDIT3,DNAJB9,EDEM1,ERN1,ERO1B,HERPUD1,HMOX1,HSPA5,MAP1LC3B,MAPK8,SEC61A1,XBP1	155 (5)
MTM1	1.324	phosphatase		-1.112	0.00069	BECN1,BNIP3,BNIP3L,EIF4EBP1,FBXO32,GABARAPL1,GTF2H1,IGF1R,MAP1LC3B,MTOR,NEDD4L,ZFAND5	1109 (8)
CDK9	0.163	kinase		0.796	0.00069	ANKRD37,CAD,CCL5,CCNB1,CCND2,CDKN1A,COL1A1,CXCL8,CXCR4,CXCR5,FRAT2,HIST1H2AC,HLA-DQA1,HLA-DRA,MYC,NCL,ODC1,PPARGC1A,RAD1,SRSF6,TERT,TNFAIP3,UHMK1,VIM,WNT5A	1329 (18)
CDK2	0.331	kinase		0.128	0.0007	BMI1,BRCA1,CCND3,CDC25A,CDC6,CDKN1A,CHEK1,DHFR,E2F1,H2AFX,MT2A,MYC,PCYT1A,RB1,RBL1,RBL2,TERT,TNFAIP3	858 (13)
mir-122		microrna	Inhibited	-2.518	0.000711	ALDOA,ARHGAP1,BCL2L2,BICD1,CCNG1,CDC42BPB,CSRP1,FKBP1A,GALNT10,GIT1,GNPDA1,GNPDA2,GTF3C2,GYS1,IQGAP1,LAMC1,LETM1,LMNB2,MAP3K3,MAP4,MTHFD2,NUTF2,PKM,PXN,RAD21,SEMA4D,SEPT2,SEPT9,SF3B4,SH3GL1,SLC1A5,TNPO2,VAMP3,VIM,VPS4B,WARS,YARS
COMMD1	-0.123	transporter	Inhibited	-3.051	0.000773	ALDOA,BNIP3,DDIT4,EGLN1,EGLN3,HK2,LDHA,PDK1,PFKFB3,PFKP,PGK1,STAT1,TFRC,VEGFA	1023 (7)
DDIT3	0.78	transcription regulator	Activated	2.664	0.000774	ATF3,ATF5,BBC3,BCL2,CASP4,CFLAR,CLPP,CXCL8,DDIT3,ERO1A,FOXO1,HMOX1,HSPA5,HSPD1,HSPE1,MYCBP,PPARGC1A,PPP1R15A,RUNX3,SARS,STAT3,STAT5A,TNFRSF10B,TRIB3,WARS,XBP1,XPOT	891 (11)
12-(3-adamantan-1-yl-ureido) dodecanoic acid		chemical reagent		0	0.000837	BAX,BCL2,BCL2L2,BID,BIK,BIRC5,BNIP1,BNIP2,CASP2,CASP3,CASP4,CASP6,CASP7,CASP8AP2,CFLAR,CIDEB,DAD1,DFFB,FAS,LTA,MCL1,NFKB1,TNFRSF1A,TNFSF10,TP53BP2,TP63,TP73,TRADD,TRAF1
doxifluridine		chemical drug		1.239	0.000869	BAX,CCNG1,CDKN1A,FAS,FDXR,GADD45A,MDM2,RPL3,SNRPG,TP53I3,TP53INP1
mir-192		microrna		0.325	0.000869	ACTA2,CDC7,CDKN1A,CTNNBIP1,CXCL8,FN1,IGF1R,MAD2L1,MDM2,NOD2,TP53	1027 (7)
Rb		group	Activated	3.043	0.000895	AURKB,BIRC5,CCNA2,CDC6,CDK1,CDKN1A,CDT1,CYP1A1,DHFR,DNMT1,DUSP10,E2F1,E2F2,ECT2,EZH2,GMNN,MAD2L1,MCM3,MCM5,MCM7,mir-29,MYC,NEO1,PA2G4,PCYT1A,PLK1,RBL1,RPA2,SOD2,TERT,TP53,TP73	1182 (16)
UXT	0.996	transcription regulator		1.82	0.000932	BRIP1,BUB1,CCNA2,CDC6,CHEK1,CXCL8,ENO2,GTSE1,HUS1,IL2RA,NCOR1,PSMD5,SEC24D,SORD,TNFAIP3,TNFRSF10B,TTK
GABPA		transcription regulator		0.184	0.000933	ATM,AURKA,BRCA1,CDK11A,COX4I1,DCLRE1C,FAS,HMOX1,IL16,ITGB2,LIG4,OXTR,PRKDC,RB1,RRAS,SPI1,TFAM,TSHR,UTRN,XRCC5
EIF4G1	0.067	translation regulator		-1.153	0.00101	ATM,ATRX,BIRC5,BRCA1,BRCA2,CHEK1,CTNND1,GADD45A,HIF1A,RAD51,RFC2,TP53,TP53BP1	97 (3)
MFSD2A	-1.268	transporter	Inhibited	-2.514	0.00101	ALDOC,DHCR7,FADS1,FADS2,FASN,FDFT1,HK2,IDH1,IDI1,LDLR,SCD,SREBF2,STARD4
ZBTB33	-0.37	other		1.414	0.00108	BAX,BBC3,BCL6,BID,CDKN1A,FAS,MTA2,MYC,PGK1,S100A4
ING1	-0.293	transcription regulator	Activated	2.071	0.00109	AES,BAX,CCL5,CCNB1,CDKN1A,CTTN,DIDO1,EID1,EPS15,ERN1,HSPA1A/HSPA1B,ITSN2,JAK2,MDM2,RPS14,SPP1,TP53,TPT1	1163 (11)
miR-122-5p (miRNAs w/seed GGAGUGU)		mature microrna	Inhibited	-2.689	0.00113	ADAM17,AKT3,ALDOA,ANXA11,BACH2,BCKDK,BCL2L2,CCNG1,DUSP2,EEF1A1,EGLN3,FOXJ3,FUNDC2,G6PC3,GALNT10,GPX7,GYS1,MECP2,NDRG3,NFATC1,NFATC2IP,P4HB,PKM,PSME1,PSME3,SLC35A4,TMED3,VIM,XPO6
RASSF6		other		1.109	0.00117	BAX,BBC3,BTG2,CDKN1A,TP53	821 (7)
ERN2		kinase		0.87	0.00117	DDIT3,HSPA5,ICAM1,MTHFR,XBP1	464 (7)
XPC	0.261	other			0.00117	CASP2,KIN,MBP,TP53,TP73
LY294002		chemical - kinase inhibitor	Inhibited	-2.502	0.00119	ABCB1,ACACA,ACSM3,ACSS2,ACTA2,ADAM17,ADIPOR1,AGL,ATF3,ATP2B1,AURKA,AXIN1,BAX,BBC3,BCL2,BCL6,BHLHE40,BICD1,BIRC5,BRAP,BRCA2,BSG,BTK,BUB1B,CA9,CASP3,CASP4,CCL5,CCNA2,CCNB1,CCND2,CCND3,CD274,CD2AP,CD44,CD74,CD86,CDKN1A,CFLAR,CKS2,COL1A1,CST3,CUL4A,CXCL10,CXCL8,DDIT3,DHCR24,DHFR,DHRS2,DLG2,DUSP1,EIF1AX,ENTPD1,ERCC1,FAS,FASN,FDFT1,FN1,GBP1,GCLC,GDF15,GPD2,GPR137B,GRN,GSK3B,GSR,GSTA4,GSTP1,HDAC2,HERPUD…	1346 (16)
CD40	-0.386	transmembrane receptor		0.12	0.0012	AICDA,APOBEC3G,BAX,BCL2,BCL2A1,BCL6,BECN1,BIK,BIRC5,CCL3,CCL4,CCL5,CCNA2,CCND2,CCND3,CD22,CD44,CD86,CDKN1A,CFLAR,CLEC2D,CR2,CSF1,CUL1,CXCL10,CXCL8,DAPP1,DUSP1,FAS,FCER2,HLA-DQB1,HSH2D,ICAM1,IL10RA,IL15RA,IL2RA,IL4I1,IL4R,IRF4,ITGAL,ITGB1,ITGB2,JCHAIN,JUN,LGALS3,LTA,MYC,NFATC1,NFKB1,NFKB2,PIM1,POU2AF1,PSMB10,PSMB9,RASGRF1,REL,RELA,RGS13,SAMSN1,SLAMF7,SMAD7,TAP1,TAP2,TAPBP,TCF3,TNFAIP3,TNFRSF13B,TN…	1141 (13)
guanidinopropionic acid		chemical - endogenous non-mammalian		-0.209	0.00121	ABCC10,ATP2C1,ATP8A1,ATPAF1,ATPAF2,CAMK4,COX15,COX4I1,MED1,NDUFA1,NDUFA11,NDUFA3,NDUFA5,NDUFB2,NDUFB4,NDUFS4,NDUFS7,NRF1,PPARA,PPARGC1A,SDHA,TFAM,UQCRB
CASP3	0.839	peptidase		0.827	0.00124	BAX,BCL2,BIRC5,CAMK4,CAPN1,CAPN2,CASP3,CASP4,CDKN1A,HTT,IL16,MCL1,PTEN,RAD51,RB1,TP53	1581 (20)
CCNK	-0.558	kinase		-1.789	0.00124	BRCA1,BRCC3,CBY1,CRELD1,DGKA,FANCD2,FANCI,MDC1,PLTP,POLA2,RPA2,SMARCC2,SMARCD3,TAF15,UCP2,UTP14A
APR-246		chemical drug		0.394	0.00124	AKAP9,BAX,BBC3,BCL2,CD81,DNAJB2,GADD45B,LIMK2,MAP4,MAPK1,MCL1,PDS5A,PEA15,RANGAP1,SHISA5,SLC7A5,STK11,VCL,XBP1	1154 (11)
temozolomide		chemical drug		-1.199	0.00124	BAX,BCL2,CASP3,CCL5,CDKN1A,CFLAR,CXCL10,CXCL8,DDIT3,FAS,H2AFX,ITGAV,MT-CO2,QPRT,RAP1B,SOD2,TNFRSF10B,TP53,TP63	1305 (18)
BAX	2.119	transporter	Activated	2.346	0.00129	BAX,BCL2,BIRC2,CASP3,CCL5,CCNB1,CDK1,CDKN1A,CTSB,CTSD,CTSH,CTSS,CXCL10,DNAJB2,DNAJB9,EDEM1,ERO1A,IFITM2,IRF7,JAK1,PDIA6,TIMP1,TYK2,XBP1	1265 (18)
MAPK9	-0.449	kinase		0.599	0.00129	ACACA,ACLY,BAX,BCL2,BMP1,BRF1,CDKN1A,CDT1,CXCL8,CYP1A1,FASN,GADD45B,GAPDH,GPAT4,HIF1A,HMGA1,IER2,IFI16,IGFBP2,IL15RA,IRF9,ISG20,JUN,JUND,KLF6,LGALS3BP,LMNA,LMO7,LSM3,LTA,MARCKSL1,MIF,MT-TA,MYC,NCL,NME2,NMI,NR1H3,PARP14,PDIA3,PLA1A,PLIN2,PPARA,PPP1R15A,PTCH1,PTEN,RAC1,RBL1,RPSA,SCD,SELPLG,SEM1,SF3B4,SOD2,TBP,TNFAIP3,TP53	1516 (18)
clasto-lactacystin beta-lactone		chemical - protease inhibitor		1.805	0.00131	ATF3,DDIT3,GSTP1,HSF2,PRKCA,PRKCE,SIRT2,TP53,TP53BP2
nitrofurantoin		chemical drug	Activated	2.814	0.00132	ACAA1,ACADVL,ACOX1,ACTB,ACTG1,ANXA2,APEX1,ASL,ASNS,ASS1,BAX,BTG2,C3,CAPN2,CASP3,CASP6,CASP7,CCNG1,CST3,CTSB,CTSS,CXCL10,DBI,DDIT3,EEF1A1,FAS,GADD45A,GAS5,GSR,GSS,GSTP1,HMGCS1,HMOX1,HSD17B4,HSPA5,IFRD1,ITGB1,LCAT,LGALS3,MAP2K1,MAPK8,MYC,NQO1,ODC1,PCYT1A,PRDX1,PRKCB,RPL13,RPL13A,RPL27,RPL6,RPS6KB1,RPS8,RPS9,SPP1,TIMP1,TP53,TUBA1A,TUBB,TXN,VEGFA
tretinoin		chemical - endogenous mammalian	Activated	3.823	0.00132	ABCE1,ABCG1,ABHD2,ACOX1,ACSL1,ACSS2,ADA,ADAM10,ADAR,ADD3,ADM,AFDN,AHNAK,AICDA,AIMP1,ALDH1A2,ALDH9A1,ALOX5,ANXA1,ANXA2,ANXA6,AP1S2,APBB1IP,APEX1,ARHGAP1,ASB2,ASNS,ATP1B3,ATP2A3,BCL2,BCL2A1,BCL3,BCL6,BHLHE40,BID,BIRC2,BIRC5,BLZF1,BNIP3,BNIP3L,BRCA1,BTG1,BTG2,C12orf29,C3,CAD,CALM1 (includes others),CALR,CAMKK2,CAPN2,CASP2,CASP3,CASP6,CASP7,CASZ1,CBFB,CCL19,CCL3,CCL4,CCL4L1/CCL4L2,CCNA2,CCNB1,CCND2,C…	1678 (17)
miR-24-3p (and other miRNAs w/seed GGCUCAG)		mature microrna		1.253	0.00134	ACVR1B,AURKB,BAX,BBC3,BRCA1,CCNA2,CDK1,DHFR,E2F2,MAP2K4,MAPK14,MYC,NOTCH1,SMAD5
caffeic acid phenethyl ester		chemical drug		0.254	0.00142	ABCB1,ATM,BAX,BCL2,BCL2L2,BIRC5,CASP3,CCNG1,CD44,CDKN1A,CTSB,CXCL10,CXCL8,DDIT3,E2F1,ELOVL1,ERCC1,FCGRT,FTH1,FTL,GNAI2,GSR,HMOX1,ICAM1,IGFBP6,IGFLR1,KLF6,MKI67,NFKB1,NFKB2,NFKBIB,NQO1,PLD1,RB1,RELB,RXRA,STAT3,TOP1,TP53,VIM	1285 (14)
calphostin C		chemical - kinase inhibitor	Inhibited	-3.278	0.00148	ABCB1,ACTA2,APOBEC3G,BCL2,BIRC5,CDKN1A,CXCL8,DUSP1,ECE1,FN1,GFPT1,HSP90B1,HSPA5,ICAM1,IGF1R,LDLR,MYC,NQO1,P4HB,PDIA4,POU2F2,RAP1B,SCARB1,SLC2A1,SOD2,TP53,USF2,VEGFA	1446 (16)
miR-483-3p (miRNAs w/seed CACUCCU)		mature microrna		-1.524	0.0015	BBC3,BRCA1,CENPF,CREBL2,DCAF6,ERP29,HMGB3,KLHL12,LBR,MAPKAPK2,MDC1,METAP1,MKI67,PGAM1,PUDP,RAN,RNF4,RWDD4,SOCS3,TMEM106C,TVP23B
AREG		growth factor		-0.761	0.00151	ARHGAP11A,AURKB,BCL2,BIRC5,BSG,C3,CCNA2,CCNB1,CCNF,CDC20,CDC45,CDCA8,CENPA,CENPF,CXCR4,ELF3,EMC10,GBP1,HIST1H2AC,HIST1H2BC,HIST1H2BG,HIST1H2BK,HIST2H2AA3/HIST2H2AA4,HIST2H2BE,IFI6,IFIT2,JAK1,JUN,MKI67,OSCP1,PLK1,PTBP2,RRM2,SAE1,STX12,TMC6	1801 (16)
ALKBH5	1.578	enzyme			0.00152	ABI1,AKAP13,BLVRB,BRCA2,CTSD,CTTN,DDX3X,DEDD,DNAAF4,DNM1L,DNMT1,EEF1D,ELL3,FBXL5,FYN,GMCL1,HSPA8,HUWE1,MAPK14,MAST2,MBP,MYO6,NCOR1,NONO,PRDX4,RACGAP1,RGS2,RPA1,RPLP0,SBF1,SMAD5,SPAG9,TLE3,TMBIM6,UHRF1
NFYA	0.374	transcription regulator		1.175	0.00153	ABCB1,ACLY,BBC3,BCL2,BIK,CALR,CCNB1,CDC42,CDCA8,CDK1,CDKN1A,COMMD3-BMI1,CYP1A1,E2F1,FASN,FTH1,GADD45A,GADD45B,HLA-DQB1,HLA-DRA,HSPA5,ICAM1,JUN,JUND,NOTCH1,OGG1,PDGFRB,PGK1,PIDD1,PKM,PPP1R15A,RRM2,SCD,TXNIP	1465 (18)
PP2/AG1879 tyrosine kinase inhibitor		chemical - kinase inhibitor	Inhibited	-2.484	0.00153	BCL2,CDKN1A,CXCL8,DUSP1,EPHA3,FGR,FN1,GFPT1,HIF1A,HMOX1,ICAM1,IGF1R,IL2RA,IL32,LYN,NCF1,PER1,PRDX3,PTPRJ,RAC1,RELA,RHOA,RHOC,RRM2,SOD2,SPP1,SRC,TP53,VAV1,VEGFA,VIM	1166 (12)
DYSF		other			0.00153	ABRACL,ACOT9,ACTG1,ANXA1,ANXA2,C1QB,CD48,CD53,CD74,CHMP1A,CORO1C,CTSH,CTSS,CXCL10,DNAJB1,FN1,FTL,GABARAPL1,GPR137B,HLA-DQA1,HLA-DQB1,HLA-DRB5,HSPA1A/HSPA1B,IFI16,ITGB1,LCP1,LGALS3,PRPF4B,PSAP,S100A13,S100A4,TIMP1,TMEM123
miR-101-3p (and other miRNAs w/seed ACAGUAC)		mature microrna		1.391	0.00154	ATM,BMI1,EZH2,LIN28B,MCL1,PRKDC,RNF2,SUZ12
quinacrine		chemical drug		-0.182	0.00154	BAX,BCL2,BIRC2,BIRC5,CDKN1A,CFLAR,MCL1,TP53	1294 (19)
PGR		ligand-dependent nuclear receptor	Activated	2.644	0.00154	ACOX1,ACSL1,AHCYL1,AK3,AK4,AKAP13,ATP1B1,ATXN1,BCL6,BIRC2,BTG1,BUB1,CAPN2,CCNB1,CCND3,CD44,CDC20,CDC42BPA,CDC6,CDK1,CDKN1A,CKAP4,COMT,CSRP1,CTSD,DPYSL2,DST,DYNLL1,EIF1AX,EIF5B,ELL2,FAM49A,FLOT2,FN1,FOXO1,GLUL,HIF1A,ICAM1,IFI27,ITGB1,LDLRAD4,LIG1,MAD2L1,MAP2K3,MAT2A,MPHOSPH10,MTSS1,MVP,MYC,MYO10,NDRG1,NEDD9,NET1,NOP16,NQO2,NSUN5,OCEL1,OGG1,P4HA2,PDLIM1,PFKFB3,PFKP,PFN2,PIM2,PLK2,PPIF,PRKCH,RAP2C,R…	1489 (24)
RELA	1.069	transcription regulator		0.179	0.00156	ABCB1,ACTA2,ACTN4,AHRR,AP1B1,ARFGAP3,ATP6AP2,BACH2,BAX,BBC3,BCL2,BCL2A1,BCL3,BECN1,BIRC2,BIRC5,BLVRA,BNIP3L,BRCA2,BTG2,C3,CASP3,CCL19,CCL3,CCL5,CCR7,CD274,CD44,CDKN1A,CITED2,COL1A1,CR2,CTSB,CXCL10,CXCL8,CXCR4,CYP1A1,DDIT3,DUSP1,E2F1,EGLN1,ELF3,ELMO1,ERAP1,ERAP2,EWSR1,FABP6,FAS,FCGRT,FN1,GBP1,GCH1,GDF15,HIF1A,HLA-B,HMOX1,ICAM1,IER2,IFNGR2,IGF1R,IGFBP2,IGHM,IGKC,IKBKE,IL15RA,IL23A,IL2RA,IL32,IRF4,I…	1381 (15)
REL	-0.621	transcription regulator		0.152	0.00157	ACSS2,ADK,AP5Z1,ARFGAP3,ARHGEF11,ATXN1,BACH2,BBC3,BCL2,BCL2A1,BCL3,BIRC5,BRCA1,CCL4,CCND2,CCNY,CD86,CDC6,CDKN1A,CMPK1,COPS4,COTL1,CR2,CXCL10,CXCL8,DDX11,DHFR,DNASE1L1,ENDOG,EZH2,FADS2,FAS,FCER2,FN1,GADD45B,ICAM1,IGFLR1,IGHM,IL23A,IL2RA,IRF4,IRF5,JUN,JUP,KPNA3,MAFG,MAPKBP1,MYC,NFATC1,NFKB1,NFKB2,NR4A1,PARP14,PCBP4,PFKM,PHGDH,PHIP,PIBF1,PLA2G16,PLK2,POLB,PPP1R14B,PPP1R15A,RBL1,REL,RELA,RELB,SLC22A1…	1496 (20)
TOB1	0.53	transcription regulator		1.706	0.00161	ATM,BANP,CCNA2,CDKN1A,CDT1,CHEK1,GMNN,HUWE1,IKBIP,KAT8,LETMD1,MBNL2,MIS18A,NBR1,PCBP4,PLAC8,SNRK,SON,SPDL1,TMED7,TP53,WDHD1	822 (7)
black raspberry extract		chemical drug			0.00161	ACTN4,ADAMTS6,AHNAK,ANXA2,AP3S1,ATP6V0E1,BLOC1S4,BUB1,CASD1,CD44,CDYL,COPS5,CTTN,DUSP5,FTSJ3,H2AFZ,HMMR,HMOX1,HSP90AA1,KLF10,LAMB3,LRBA,MAP2K3,MCL1,MSN,MYO10,NDEL1,PCLAF,PHGDH,PLK3,PLS3,PNOC,PPP2R2A,RAB1A,RLIM,RRAGA,SLC30A1,TOP1,TTC1,TUBB6,TXNL1,UBE3D,UBXN4,USO1
dacarbazine		chemical drug		0	0.00165	CCL5,CDKN1A,CXCL10,CXCL8,TP53,VEGFA	823 (8)
miR-542-3p (miRNAs w/seed GUGACAG)		mature microrna		-0.505	0.00165	ILK,RPL11,RPL22,RPS23,RPS28,TP53
nicorandil		chemical drug		-0.594	0.00165	ATF3,BAX,BCL2,CASP3,JUN,NCF1	1160 (12)
SLC5A8		transporter			0.00165	BAX,BCL2,BIRC5,TNFRSF10B,TNFSF10,TP53
dithiothreitol		chemical reagent	Activated	2.425	0.00166	ATF3,DDIT3,DFFB,ERO1B,GADD45A,HIF1A,HMOX1,HSP90B1,HSPA5,MYC,PTGES2,SEL1L,SYVN1,UBXN4,VEGFA	1386 (16)
mir-25		microrna		-0.38	0.00166	BAX,BBC3,CDKN1A,E2F1,E2F2,GADD45A,HIPK3,MAP2K4,MCU,MDM2,MYLIP,PTEN,TGFBR1,TP53,TP63	1196 (12)
raltitrexed		chemical drug		0.022	0.00169	ANXA2,CDKN1A,DHFR,FAS,SAT1,TMSB10/TMSB4X,TP53
IFNL4		cytokine		-0.417	0.00169	CXCL10,DDX58,DHX58,IFIH1,MX1,OAS2,STAT1	154 (4)
tomatidine		chemical - endogenous non-mammalian	Inhibited	-2.63	0.00169	EIF2S2,EIF3C,EIF4EBP1,MARS,NARS,SARS,SLC38A2
PBRM1	-0.413	other			0.00169	CCNB1,CDK1,CDKN1A,CENPE,CENPF,MDM2,S100A13
SHOX		transcription regulator			0.00169	CCNB1,CDK1,CDKN1A,RB1,RBL1,RBL2,TP53
SEL1L	2.594	other	Inhibited	-2.959	0.00171	DDIT3,DNAJB11,DNAJC3,EDEM1,HERPUD1,HSPA5,NOTCH1,PTEN,SERP1,TIMP1,XBP1
ZBTB7A		transcription regulator		-0.629	0.00178	ADA,ADH5,CDKN1A,MDM2,MYC,NFATC1,NRAS,PFKP,PKM,POLB,RBL1,RELA,SLC2A3	1194 (12)
SCAP	0.665	other	Activated	2.859	0.00178	ACACA,ACLY,ACSL1,ACSL5,ACSS2,ALDOC,CSAD,DHCR7,FADS2,FASN,FDFT1,IDI1,IGHM,LDLR,MVK,PDPK1,PMVK,RDH11,SCD,SQLE,SREBF2,STARD4,TM7SF2,TMEM97	614 (4)
miR-34a-5p (and other miRNAs w/seed GGCAGUG)		mature microrna		0.622	0.00178	AHCYL1,ATF3,BCL2,BIRC5,CD47,CDK1,CDKN1A,DHFR,E2F1,E2F2,E2F5,ICAM1,IKBIP,MAP2K1,MCM3,MYB,MYC,NOTCH1,SIRT1,TAGLN,TP53,TP53INP1,TRPS1,VEGFA
IGF2		growth factor		1.418	0.00184	ALAD,ARHGDIA,BIRC5,CASP6,CDC45,CDC6,CDK1,CDKN1A,CXCR4,DDIT3,DHCR7,DUSP1,EZH1,FN1,GADD45A,GCH1,GNAI2,GRN,HELLS,HIF1A,IDH1,IER2,IFITM2,IGF1R,IGFBP2,IGFBP6,ITGB5,MCM2,MCM4,MCM5,MCM7,MDM2,MEF2D,MNT,MXI1,MYC,NDRG1,PDCD4,PIK3R1,PIM1,PRIM1,PSPC1,PTEN,RAD51,RAD51AP1,RRM1,RRM2,RWDD4,SAT1,SLC20A1,SLC30A1,SLC38A2,SOCS3,SPP1,SURF6,TP53,UHRF1,VEGFA,XRN1,ZEB1,ZFAND5	1382 (16)
alvocidib		chemical drug		-1.154	0.00184	AEN,BCL2,BIRC2,BIRC5,CCNB1,CCND3,CDKN1A,CFLAR,E2F1,ICAM1,MCL1,MYC,RB1,RBL1,TP53,TRAF1,TXN,VEGFA,XRCC5	1318 (21)
2-deoxyglucose		chemical drug		1.953	0.00189	ABCB1,ACACA,BCL2,BID,BIRC2,BMF,CASP3,CDKN1A,CFLAR,DDIT3,DDIT4,GPX1,HIF1A,HSP90B1,HSPA5,INSR,JUN,MCL1,MYC,ODC1,PDIA3,SOD2,SPP1,TNFRSF10B,TP53,TXNIP	1440 (20)
GNA12		enzyme		0.246	0.00198	ACTA2,ARPC5,BCL2,BRAF,CCNA2,CFL2,CNN1,CXCL8,GCLC,GSR,GSTP1,IQGAP1,ITGAE,JAK1,LAMB3,MAP2K1,MYC,PIK3CB,PIK3CD,PIK3R1,PPP1CC,PSMB5,PXN,RFFL,RHOA,RRAS2,SOS1,TAGLN,VAV2,VCL,VEGFA,VIM	1373 (17)
NKX2-3		transcription regulator		-1.414	0.00205	ACTA2,ADM,AGAP3,ANKRD37,APOBEC3G,ASNS,BCHE,BCYRN1,BTG1,C19orf66,CDKN3,CERK,CSRNP1,CXADR,CXCL8,DDX58,DHX58,EIF2AK2,EIF4B,EXOC6,GBP1,GBP2,GCH1,GDF15,HCP5,HELZ2,HIST2H2AA3/HIST2H2AA4,HIST2H2AC,HLA-B,HLA-C,HLA-F,HMMR,LAP3,LGMN,LY6E,MFNG,MYD88,NETO2,NT5C3A,NT5DC2,PARP10,PARP14,PARP9,PHGDH,PIM3,PLA1A,PLD1,PSAT1,PSMB8,PSMB9,RNF213,RPL23,RPS23,SHMT2,SMAD7,SP110,STAT1,STAT2,TAP1,TAP2,TCTEX1D2,TNFRSF10D,TR…
NFKBIA	0.189	transcription regulator		0.196	0.00208	ABCD3,AMPD3,AURKB,BAX,BCCIP,BCKDK,BCL11A,BCL2,BCL2A1,BCL2L2,BCL3,BID,BIRC2,BNIP3,BRF2,BTG2,BUB1B,C3,CASP4,CCL5,CCNA2,CCNB1,CCND2,CD86,CDC25A,CDC45,CDC6,CDKN1A,CFLAR,CKS1B,CSF1,CSK,CTNNA1,CTSB,CTSZ,CXCL10,CXCL8,CXCR4,DAG1,DDIT3,DDX3X,ERAP1,ERAP2,ERO1A,FAS,FCGRT,FN1,GADD45A,GADD45B,GAS5,GBP2,GBP3,GCH1,GM2A,GNRH1,GPX3,GRN,HIF1A,HK2,HMGA1,HMOX1,HSPA5,HSPA8,ICAM1,IFI16,IFI6,IGFBP6,IL15RA,IL2RA,IPO9,IT…	1439 (17)
lactacystin		chemical - protease inhibitor	Activated	2.521	0.00209	ACTB,ASNS,ATF3,ATP1A1,ATP2A3,ATP6V0A1,BIK,BRCA1,CCND2,CCND3,CD9,CDKN1A,CFLAR,CLIC1,CPOX,CTSD,CXCL8,CXCR4,CYP1A1,DDIT3,DUSP1,E2F1,FAS,FOXO1,FTL,FUS,GBA,GCLC,GNAI2,GSTP1,HIF1A,HLA-B,HLA-C,HMOX1,HSP90B1,HSPA5,IFRD1,LDLR,MDM2,NEDD9,NFKBIB,NR1H3,NR3C1,NR4A1,P4HA2,PDIA2,PEA15,PEBP1,PRKCA,PRKCE,PTEN,PXN,RAC1,RAD51,RANBP1,RANGAP1,RPLP0,RPLP2,SAT1,SH3BGRL,SIRT2,SLC1A1,SREBF2,SSFA2,SUB1,TCERG1,TP53,TXN,VHL	1327 (16)
FN1	3.205	enzyme	Activated	2.196	0.00213	ACTA2,ACTN4,ADD1,AHCY,BCAT1,BCL2,BIRC5,BNIP3L,CANX,CAPN2,CASP7,CCL4,CCL5,CD79A,CDKN1A,COL1A1,COPS5,CORO1A,CTBP1,CTSD,CXCL8,DDX3X,DHCR24,DPF2,EIF2S3,EIF4B,EPB41L1,EWSR1,FERMT2,FN1,GDI2,GPX1,HK1,HLA-B,IGF2BP3,ITGA1,ITGA4,ITGAE,ITGAV,ITGB1,JUND,KRT7,LGALS8,MAPK8,MARCKS,MAT2A,MTOR,MYC,PPP6R2,PREB,PSMC1,PXN,RALB,RASSF2,RRAGD,SDCBP,SLC2A1,SMARCA4,SOCS3,SPARC,SPP1,TAGLN,TCF4,TNFRSF10B,U2AF2,UBE2B,UBE2H,…	1543 (15)
IL4		cytokine	Activated	3.735	0.00213	ACOT9,ACOX1,ACP2,ACSL1,ACTA2,AICDA,ALDH1A2,ALDOC,ALOX5,ANXA2,ANXA6,APH1A,ARG2,ARMC6,ARNTL2,ASS1,ATP2A1,BAX,BBX,BCL11A,BCL2,BCL3,BCL6,BHLHE40,BIN1,BIRC5,BNIP3,BNIP3L,BOP1,C3,CAPG,CASP3,CASP6,CBFB,CCL3,CCL4,CCL5,CCND2,CCND3,CCR7,CCT3,CD163L1,CD274,CD300A,CD44,CD58,CD79A,CD86,CDK1,CDKN1A,CFLAR,CITED2,CLIP1,CLNS1A,CLUH,COL18A1,COL1A1,CPOX,CR2,CSF1,CTNNA1,CTSC,CXCL10,CXCL8,CXCR4,CXCR5,CYTH1,DCTN1,DDHD…	1299 (13)
MMP3		peptidase		-1.305	0.00214	ADAR,AGO4,AJUBA,BTBD1,BTBD2,CDK13,CNOT6L,CRNKL1,CSTF2,CSTF3,DBR1,DDX39A,DHX8,ERN1,GEMIN5,GEMIN6,MTPAP,NDRG1,PPIL1,PRPF40B,RAC1,RBM4,RC3H1,SCAF4,SF3A3,SF3B4,SFPQ,SNRNP48,SRSF2,SRSF3,TARDBP,THOC1,THOC6,TNRC6A,TOP1,TRA2B,TSEN2,VIM,WDR33,YBX1,ZRSR2
CHEK2	0.029	kinase		1.484	0.00221	BAX,BIRC5,CCNG1,CDKN1A,E2F1,H2AFX,MDM2,TP53,TP53BP2,TP73	1480 (18)
miR-205-5p (and other miRNAs w/seed CCUUCAU)		mature microrna		-0.433	0.00221	ATP1A1,HRAS,INPPL1,MED1,NCOR2,PRKCE,PTEN,TRPS1,VEGFA,ZEB1
CBX4	-1.221	transcription regulator			0.00221	CCNB1,CDC25A,CDC6,DHFR,MCM3,MYC,ORC1,RBL1,VEGFA,WNT4
bardoxolone		chemical drug		1.54	0.00222	ACTA2,CDKN1A,CFLAR,DDIT3,FTH1,GCLC,GSR,GSTA4,HERPUD1,HMOX1,HSPA9,MDH2,NQO1,NQO2,TUFM,UBE2H,UGDH
FOXM1	-0.388	transcription regulator		-0.982	0.00226	ADAM17,ANXA1,AURKB,BIRC5,BRIP1,BUB1B,CCNA2,CCNB1,CCND2,CCNF,CDC20,CDC25A,CDCA8,CDK1,CDKN1A,CDKN3,CENPA,CENPE,CENPF,CKS1B,CKS2,COMMD3-BMI1,GLB1,GTSE1,HIST1H2BG,IPO7,LDHA,LEF1,MAPK8,MCM8,MKI67,MYC,NBN,NEDD4,NEK2,PGK1,PLK1,PLK4,PTCH1,RMI1,STAT3,TP53,VCAN,VEGFA,VIM,ZEB1	1165 (13)
AKT1	0.227	kinase	Activated	2.24	0.00228	ABCB1,ACLY,ACTA2,AIP,ASS1,ATP5G3,AURKB,BAX,BCL2,BCL2A1,BIRC5,CASP3,CCL5,CCND2,CCND3,CD74,CD86,CDKN1A,CFLAR,CKS2,CST3,CXCL10,CXCL8,CXCR4,DHCR7,DIAPH3,E2F1,EBP,ENO1,EP300,FABP5,FAS,FASN,FBXO32,FN1,FOXO1,FXYD5,GATM,GCLC,GDF15,GSR,GSS,HIF1A,HIPK3,HMGCS1,HMOX1,HNRNPL,IGF1R,ITGB1,JUND,LDHB,LIPA,MATR3,MBP,MCL1,MDH1,MDM2,MT2A,MUT,MYB,MYC,MYH10,NDC80,NFATC1,NFKB1,NFKB2,NOTCH1,NQO1,PDGFRB,PIK3R1,PKM,PPARA,…	1273 (15)
n-nitrosomethylbenzylamine		chemical toxicant			0.00229	ACTN4,ADAMTS6,AHNAK,ANXA2,AP3S1,ATP6V0E1,BAX,BLOC1S4,BUB1,CASD1,CD44,CDYL,COPS5,CTTN,DUSP5,FTSJ3,GSS,H2AFZ,HMMR,HMOX1,HSP90AA1,IDH1,KLF10,LAMB3,LRBA,MAP2K3,MCL1,MGST1,MGST3,MSN,MYO10,NDEL1,PCLAF,PHGDH,PLK3,PLS3,PNOC,PPP2R2A,PTGS1,RAB1A,RB1,RLIM,RRAGA,SLC30A1,TOP1,TTC1,TUBB6,TXNL1,UBE3D,UBXN4,USO1
MGEA5	-0.98	enzyme		-1.008	0.00232	ACAD10,ACSS2,ACTG1,ACTN4,AIFM1,ALDOC,APOBEC3G,ARHGEF25,ASS1,ATP5L,BACH1,BCL2,BCL2L13,BCOR,BNIP2,BRAF,C1QB,CAPN1,CASP2,CD151,CD44,CD47,CD48,CD53,CD86,CDCA7,CDK10,CDKAL1,CDKN1A,CDKN2C,CIAPIN1,CNN1,CNOT1,CNOT3,CREB5,CXCL8,DAGLB,DHCR7,DLST,DPEP1,DST,EPHA4,EPS8,FAS,FDFT1,FERMT2,FGF13,FLNB,FN1,GAA,GADD45A,GALNT6,GLUL,GTF2F2,GTF3A,HIVEP2,HMGCS1,HSDL1,HSF1,HSF2,HSP90AB1,IFNGR2,IGBP1,IGF2BP3,IL23A,ITGB5,I…	889 (9)
metribolone		chemical reagent		1.664	0.00234	ACACA,ACLY,ACPP,AKNA,ATP1B1,BAX,BCL2,BRIP1,BUB1,CAMKK2,CCNA2,CDC6,CDKN1A,CHEK1,CXCR4,DAZAP2,DHCR24,EP300,FASN,FDFT1,FOXO1,GDF15,GFPT1,GTSE1,HK2,HOMER2,HUS1,IFITM2,IGF1R,INPP4B,KIAA0141,LDLR,MARS,MCCC2,MGLL,mir-29,MYC,MYL12B,NCOR1,NDRG1,NEDD4L,PDE4D,PGM3,PHYH,PIAS3,PLPP1,PPIB,PRKCD,RDH11,RIMS2,SAT1,SCAP,SMS,SOCS1,SORD,SREBF2,THRAP3,THTPA,TP53,TPD52,TRIM36,TRPS1,TSC2,TXNIP,UAP1,UGDH,UNC13B,VCAN,VEG…	1761 (16)
ritonavir		chemical drug		0.552	0.00237	ABCB1,ABHD2,ATP2B1,BIRC5,BMP1,CARS,CCND2,CEP135,CEP70,CXCL8,CYP1A1,DHCR7,ECT2,FADS2,FDFT1,FGGY,GBP2,GRK3,HMGB3,HMMR,ICAM1,IDI1,IFRD1,LDLR,LIPE,MRPL47,MVK,MYB,MYC,NAGK,NCAPH,NUF2,PFAS,PNRC2,PYROXD1,RACGAP1,RDH11,RGS10,SCD,SIRT6,SKA3,SLC39A10,SQLE,SREBF2,TMEM140,TSC22D3,TWF2,USP13,VEGFA,XRCC5	497 (11)
pirinixic acid		chemical toxicant	Activated	2.856	0.00241	ABCB4,ABCD3,ACAA1,ACACA,ACADVL,ACOT8,ACOX1,ACSL1,ACSL5,ACSS2,ADIPOR1,ALDH9A1,ALDOC,ANXA2,ANXA7,ASL,ASNS,BAX,BNIP3,BSG,C3,CASP2,CCL5,CCNA2,CCNB1,CCND3,CCNT1,CCT3,CDK1,CDKN1A,CHEK1,COL1A1,CTSB,CXCL8,CYP1A1,DAD1,DBI,DECR2,DNAJB2,DYNLL1,ECH1,ECI1,EIF3E,ELOVL1,ELOVL5,ENDOG,ENTPD1,ETFDH,FABP5,FADS1,FADS2,FAS,FASN,FKBP1A,GADD45A,GADD45B,GAPDH,GBE1,GLUL,GPD2,GRPEL1,GRPEL2,HADHA,HADHB,HIF1A,HILPDA,HIST1H1…	1689 (15)
IFNA1/IFNA13		cytokine		0.694	0.00242	CD86,CXCL10,CYP1A1,DHX58,EIF2AK2,IFI27,IFI6,IFIH1,IFIT1,IFIT2,IFITM1,IFNAR1,MX1,MYC,OAS1,OAS2,RARRES3,SOCS1,STAT1,STAT2,UBE2D1,UBE2L6,VEGFB,ZBP1	1336 (14)
4-phenylbutyric acid		chemical - endogenous mammalian		-1.98	0.00254	ACOX1,ATP2A3,BCKDHA,BCL2,CALR,CASP3,CCL5,CDKN1A,CDV3,CFLAR,CNP,CXCL8,DDIT3,EIF2AK3,EIF2S2,ELP2,ERN1,GFER,GUSB,HIF1A,HSP90B1,HSPA4,HSPA5,LYPLA1,MARCH7,PRKCE,PSMC3,SOD2,STRN3,TAF7,TCERG1,XBP1	1242 (15)
methotrexate		chemical drug		1.677	0.00255	ABCD3,ACAA1,ACADVL,ACOX1,ACSS2,ACTB,ACTG1,ADIPOR1,ADORA2A,AGPAT3,AK4,ALDOA,APEX1,ASS1,BECN1,BNIP3L,BTG2,C1QB,C3,CASP3,CASP4,CCL19,CCL3,CCL3L1,CCL4,CCL5,CCNG1,CDKN1A,CLN8,CR2,CSF1,CTSS,CXCL10,CXCL8,DHFR,DUSP1,DUSP10,DUSP14,ECH1,ECHS1,ENO3,FADS1,FAS,FASN,GAPDH,GPI,GSR,HADHA,HADHB,HMGCS1,HMOX1,HSD17B4,ICAM1,INSR,ITGA1,LY96,MAPK14,MAPKAPK2,MDM2,MYC,NQO1,NR3C1,OSTF1,PCYT1A,PFN2,PHYH,PLD2,PPARA,PRDX1,P…	1507 (19)
NFKB1	-1.293	transcription regulator		0.023	0.00274	ABCB1,AHRR,AICDA,ATP6AP2,BAX,BCL2,BCL2A1,BCL3,BLK,BRCA2,BTG2,CCL19,CCL4,CCL5,CCND2,CD86,CDKN1A,COL1A1,CR2,CSF1,CTSB,CXCL10,CXCL8,CXCR5,DICER1,DROSHA,DTX1,DUSP1,E2F1,EBI3,ELF3,FABP6,FANCD2,FAS,FCGRT,GBP1,HLA-DMB,HMOX1,ICAM1,IFNGR2,IGHM,IGKC,IKBKB,IKBKE,IL23A,IL2RA,IRF4,KHSRP,LGALS1,LTA,MAT2A,MCL1,MDM2,mir-29,MYB,MYC,NFATC1,NFKB1,NFKB2,NFKBIB,NMI,NOD2,NR4A1,PLK3,POLB,POU2F2,PRKCD,PXN,RACK1,RELA,REL…	1293 (13)
MAPT		other		-0.479	0.00274	ABCG1,ACTG1,ALDOA,ARF5,ATOX1,ATP1B1,ATP5B,ATP5D,ATP6V1A,BSG,C1S,C3,CANX,CAP1,CAPN1,CASP3,CCNB1,CDKN1A,CFL2,CKB,CLTC,DBI,DNAJC5,DNM1L,DPYSL2,EEF1G,EIF2AK3,ENO1,ENO2,ENSA,FKBP1A,FYN,GAPDH,GDI2,GSTP1,H2AFV,HINT1,HIST1H4I,HK1,HSP90AA1,HSPA1A/HSPA1B,HSPA5,HSPA8,HSPD1,HSPE1,JUN,KLC1,MAPK1,MAPK8,MBP,MDH1,MTHFD1L,NDUFA5,NDUFS4,NFKB1,NFKB2,PAFAH1B2,PEA15,PEBP1,PGAM1,PGK1,PKM,PPP3R1,PRDX3,PRDX5,PRDX6,PRNP,…	1386 (15)
asiatic acid		chemical reagent		0.084	0.00282	BAX,BCL2,CCNB1,CDK1,CDKN1A,FAS,PPARGC1A,SIRT1,SMAD7	1091 (11)
mir-199		microrna		0.042	0.00282	BCL2,DNMT3A,DYRK1A,EGLN1,HIF1A,MTOR,SIRT1,TP53,VEGFA	1025 (7)
STOX1		other			0.00282	ACTG1,AHCY,CALM1 (includes others),CHST12,GADD45B,PSMF1,RAB10,RPL17,SRSF7
IFN Beta		group		1.155	0.00283	ATF3,BCL2,BST2,CCL3,CCR7,CD274,CD74,CD86,CDKN1A,CLK2,CXCL10,CXCL8,DDX58,DUSP1,EEF1A1,EIF2AK2,FN1,HLA-B,IFI16,IFI27,IFI35,IFI44,IFI6,IFIH1,IFIT1,IFIT2,IFITM1,IL15RA,IRF7,IRF9,MT-CO2,MT-ND2,MX1,MX2,MYC,NLRP2,OAS1,OAS2,PRKCA,RPL23A,SNAPC1,SOCS1,STAT1,STAT2,TAPBP,TGFBR1,TNFSF10,TP53,XAF1,ZBP1	1472 (16)
vincristine		chemical drug		-0.378	0.00298	AKT2,BCL2,BRCA1,BRCA2,BUB1B,CDKN1A,FAS,H2AFX,HSP90AB1,JUN,LCP1,MAP2K4,MAPK8,MCL1,MDM2,PRKCA,SOD2,TERT,TP53,TP73,YWHAE	1253 (16)
NRAS	0.703	enzyme		1.62	0.00299	AGRN,BCL2,BUB3,CCL3L1,CCL4,CCL5,CCNB1,CD48,CD86,CDC20,CDC6,CDKN1A,CDKN3,CENPA,DUSP2,EXO1,FCER2,FN1,GALE,HIF1A,IFIT1,IGHM,JCHAIN,KIF22,KIF2C,LGALS1,LY86,MCL1,MCM3,MKI67,NOL3,NRAS,SBNO2,SLC2A1,VEGFA,WEE1	1721 (20)
AGT		growth factor	Activated	2.664	0.00304	ACTA2,ADAM17,ADD3,ADIPOR1,ADM,AGER,ANXA1,ANXA3,ARHGEF11,ARHGEF9,ARID2,ASL,ATF3,ATP1A1,ATP1B1,ATP2B1,BACH1,BAX,BCL2,BECN1,BRCA1,CALR,CASP3,CCL4,CCL5,CCND2,CCND3,CCR7,CD44,CD86,CDC25A,CDK1,CDKN1A,CIT,COL11A2,COL1A1,COX4I1,CREB5,CTSS,CXCL10,CXCL8,CYTH3,DHFR,DUSP1,EBP,ELMSAN1,FASN,FBXO21,FDFT1,FDXR,FGF13,FN1,FRAT2,GCH1,GFPT1,GLCCI1,GSK3B,GSS,GSTP1,HIF1A,HMGCS1,HMOX1,HSPA1A/HSPA1B,ICAM1,IDH1,IDI1,IGF1…	1826 (16)
ANGPT2		growth factor	Activated	2.498	0.00306	ADA,BCL2,CALR,CASP3,CCL5,CDC34,CDKN1A,COL1A1,COMT,CWC22,DBNL,DDIT3,EEF1B2,EFR3A,EIF1,EXT2,FAS,FKBP2,FKBP4,FN1,GSK3B,HDAC2,HDAC4,HDAC5,HIF1A,HMGCS1,HMOX1,HSP90AA1,HSPA1A/HSPA1B,HSPA4,HSPA5,HSPD1,ICAM1,KPNA2,LARP4,LIG4,LMNB2,LYN,MAP2K1,MAP4K5,MAPK10,MFGE8,MGST1,MIF,NCF1,NDE1,P4HB,PDCD4,PDGFRB,PDIA3,PDIA5,PDIA6,RAD21,RFC2,RPA2,RPS6,SMYD5,SOD2,SRXN1,TMEM41B,TNFRSF10B,TNIK,TOP1,TP53,TXNIP,VIM,XRCC1	1349 (16)
idarubicin		chemical drug		1.706	0.00312	BAX,BBC3,BCL2,CDKN1A,FDXR,GADD45A,MCL1,MDM2,TP53,TP53BP2,TP53INP1	1177 (11)
BACH1	1.488	transcription regulator		-1.258	0.00312	AFG3L1P,CALM1 (includes others),CXCR4,DNAJC7,EWSR1,FTH1,HMOX1,NQO1,SPP1,TTC23,VTRNA1-1	297 (4)
MPZ	1.329	other			0.00312	DDIT3,DERL2,DERL3,DNAJC3,ERO1B,FDFT1,HMGCS1,HSPA5,PPP1R15A,SDF2L1,SQLE
ONECUT1		transcription regulator			0.0032	ACPP,AGBL2,AKAP13,ALDH5A1,ANKZF1,ARL1,ARMC6,ARMT1,ATG101,ATG9A,BCKDHA,BNIP3L,C1S,CASP2,CCT8,CDC25A,CDCA5,CDK13,CLCN4,CLNS1A,COPS7A,COX4I1,COX7A2L,CRADD,E2F1,EID1,EIF4A1,ELOVL1,FABP5,FAS,FASN,GSS,GSTA4,GUF1,HBP1,HIST1H4A,HIST1H4H,HIST1H4L,HSD17B4,HSPA1A/HSPA1B,HSPH1,ITGAV,KATNBL1,KDM8,LRIG2,LSG1,MAGED2,MAP2K5,MDH1,MEIS1,MGST3,NBR1,NDC1,NDUFAF4,NIPAL2,NOLC1,NUDT2,NUTF2,OAZ2,OGFR,ORC1,PACS1,PFKL,PHB…
budesonide		chemical drug		-1.762	0.00322	BLK,BRAF,CCL5,CDKN1A,CKS1B,CRADD,CXCL10,CXCL8,ECT2,ERCC5,FYN,GNA11,GNAI2,HDAC2,HIF1A,JUN,LDB1,LIMK2,MAD2L1,MAFG,MAP2K1,MAP2K3,MAP2K4,NMI,NR3C1,NRAS,PDLIM1,PRKCA,RAE1,REPS1,RHOC,TSC22D3	1223 (9)
EPO		cytokine		1.787	0.00327	ACTB,BAX,BCL2,BCL3,BCL6,BLVRB,BNIP3L,BTG1,CASP3,CCL19,CCND2,CCND3,CD52,CDKN1A,CHIT1,CLIC1,CPSF3,CTSZ,CUL1,CXCR4,DALRD3,DCTN6,DDIT3,DHCR24,EEF1A1,FABP5,FAS,GBA,GDF15,GLUL,GSPT1,H2AFZ,HLA-DRB1,HMGN1,ILF2,ITGA4,ITGB1,JUN,KLHL24,KMT2A,KPNA2,KPNB1,LCP1,LDLR,LY6E,MAN2A1,MCL1,MID1IP1,MYB,MYC,N4BP2L1,NACA,NFATC1,NPM1,NR3C1,PBXIP1,PDCD4,PDLIM2,PIK3IP1,PIM1,PLCB2,PLCL2,PRKCA,PRKCB,PRKCD,PRKCZ,RELA,RHOA,ROC…	1380 (16)
IRF9	0.782	transcription regulator		0.323	0.00329	CCL19,CXCL10,CXCL8,GBP1,IFI27,IFIT2,IFITM1,IRF5,IRF7,MX1,OAS2,SIRT1,SOCS1,SOCS3,STAT1,STAT2,TNFSF10	1207 (13)
TFDP1	0.384	transcription regulator		-0.621	0.00329	ATM,CASP3,CASP7,CCND3,CDC6,CDK1,CDKN1A,CDKN2C,DHFR,E2F1,MYB,MYC,RANBP1,RBL1,TCF3,TP53,TP73	829 (12)
IRF5	-1.14	transcription regulator		1.224	0.0033	BAX,CASP3,CCL19,CCL3,CCL4,CCL5,CDKN1A,CXCL10,CXCR4,DDX58,DHX58,IFI44,IFIH1,IFIT1,IFIT2,IL23A,IRF5,IRF7,ISG20,NAMPT,NT5C3A,OAS1,OAS2,PDCD2,SP110,STAT1,STAT2,TMPO,TNFSF10,UBE2L6	291 (7)
DDX58	-1.473	enzyme	Activated	2.522	0.0033	AHNAK,CCL5,CXCL10,CXCL8,DDX58,EIF2AK2,GBP3,IFI27,IFI35,IFI44,IFIH1,IFIT1,IFIT2,IRF7,ISG20,MAT2A,MX1,NMI,OAS1,RPS7,SOCS1,SOCS3,STAT1,STAT2,TNFSF10	1166 (18)
25-hydroxycholesterol		chemical reagent		-0.447	0.00334	ABCG1,ACLY,ACSL1,ASNS,ATF3,CHAC1,CXCL8,DDIT3,EIF2AK3,EIF2S1,FASN,FDFT1,GPX3,HMGCS1,HMOX1,HSPA5,JUN,JUND,LDLR,MAFF,NR4A1,PTCH1,SCARB1,SCD,SREBF2,STARD4,TRIB3	814 (11)
MKNK1	1.401	kinase	Activated	2.082	0.00341	ACOT7,AGRN,ANXA2,APC,DCTN1,EEF1D,FAM49A,FLNB,HADHA,HSD17B4,IFIT2,IFRD1,KLC1,KLF13,LAMC1,MAN2A1,MAPK1,MAPK8IP3,MYC,MYO6,NELL2,PDLIM5,PLTP,PLXNB2,PREP,PRKAR1B,RNH1,SERPINH1,SFR1,SPARC,TAGLN,TMBIM6,TP53BP1,TPP1,TTC3,TXNIP,USO1,VAMP2,VIM
NEDD9	1.616	other	Activated	4.243	0.00355	ADM,ALOX5,ANKRD37,BHLHE40,BNIP3,CA9,DDIT4,ELF3,GDF15,MKNK2,PFKP,PGK1,PLAC8,PLIN2,PLOD2,SLC2A1,TXNIP,VIM	1294 (12)
azetidyl-2-carboxylic acid		chemical reagent	Activated	2.784	0.00356	ASNS,DDIT3,EDEM1,HSP90B1,HSPA1A/HSPA1B,HSPA5,HSPA8,HSPA9
Ppp2c		group		0.113	0.00356	BCL2,CDKN1A,COL10A1,DNMT1,DUSP1,EIF4EBP1,IL23A,PIM1	1098 (12)
POLR3G		enzyme		-1.414	0.00356	AURKA,KLF6,LMNA,PFDN5,RAC1,RFC2,S100A4,TP53
PSEN1	-0.299	peptidase	Inhibited	-2.676	0.0037	ABCG1,ACSL1,ACTB,ACTG1,AGER,ALDOA,ARF5,ATOX1,ATP1B1,ATP5B,ATP5D,ATP6V1A,BAX,BSG,C1QB,C1S,C3,CANX,CAP1,CASP3,CCL4,CCL5,CD74,CD9,CFL2,CKB,CLTC,CTSC,CTSS,CTSZ,CYTIP,DBI,DBP,DHRS7,DNAJC5,DNM1L,DPYSL2,DUSP1,DYRK1A,EEF1G,ENO1,ENO2,ENSA,EXTL2,FAM32A,FBXW7,FKBP1A,GADD45B,GAPDH,GAS5,GBA2,GDI2,GSTP1,H2AFV,HINT1,HIST1H4I,HK1,HLA-E,HSP90AA1,HSPA5,HSPA8,HSPD1,HSPE1,IMPACT,INSR,IRF4,IRF5,IRF7,LRP8,MAP2K2,MAPK1…	1558 (20)
fulvestrant		chemical drug	Activated	2.136	0.00376	AIMP1,ASNS,ATP5B,AURKA,BAX,BCL2,BIK,BIRC5,C3,CASP4,CCL5,CCNA2,CCNB1,CD74,CDC20,CDC25A,CDK1,CDKN1A,CDKN2C,CENPF,CHAF1A,CHTF18,CKS1B,COMT,CSF1,CXCL10,DDIT4,DYNLL1,E2F1,EMC9,EWSR1,FKBP1A,FNTA,GADD45A,GSTP1,GTSE1,H2AFX,HRAS,ICAM1,IGF1R,ITGB1,JUN,KIF11,KLF10,LDLR,LRP8,MANF,MAPK1,MAPK14,MCM2,MCM3,MCM5,MCM7,MYB,MYC,MYO1B,NCOA3,NSUN2,PDCD4,PLK2,POLA2,PPME1,PRIM1,PTEN,RAC1,RB1,RBL1,RBL2,RFC2,RNF126,RNF4,R…	1360 (18)
IPMK		kinase		0.687	0.00396	ACTA2,ACTB,CAPNS1,CORO1A,CSRP1,HSP90AB1,JUN,MYL6,PDLIM5,PER1,RAD51,TAGLN2
potassium chloride		chemical drug		0.051	0.00397	ATF3,ATP1A1,ATP1B1,ATP2B1,BTG2,CALR,CASP3,CASP6,CASP7,CDK1,CRADD,DDIT3,E2F1,EIF2AK3,GNRH1,HERPUD1,HSP90B1,HSPA5,JUN,MYC,NR3C1,NR4A1,ODC1,PDIA3,PDIA4,PIK3R1,PIM3,PTEN,RB1,SPP1,TP73,TXNIP,XBP1	1101 (20)
S-nitroso-N-acetyl-DL-penicillamine		chemical reagent		1.729	0.00399	BCL2,BIRC5,BNIP3,CCNB1,DDIT3,HMOX1,MYC,NPR2,NSF,PPARGC1A,SPP1,SUMO2,TIMP1,TP53,TP73	1809 (19)
mir-182		microrna		1.236	0.00409	CARD11,CASP10,CASP2,COL11A2,FN1,FNDC3A,FOXO1,ITGA4,JUP,MALAT1,MTSS1,RASA1,RPS6KB1,SLC30A1,SLC30A7,SLC39A1,SLC39A3,SOS1,TCF3,VIM,ZEB1
CDK1	-1.637	kinase		-0.115	0.00412	BIRC5,CDC20,CDK1,CDKN1A,H2AFX,HIST1H1B,HIST4H4,JUN,SREBF2,XBP1	941 (16)
Cyclin E		group		-1.82	0.00412	CDC6,CDK1,CDKN1A,DHFR,EGLN1,HIF1A,RB1,RBL1,RBL2,ROCK2	852 (14)
MDM4	-0.011	enzyme	Inhibited	-2.886	0.00412	BAX,BBC3,CDKN1A,LGALS3,MDM2,P4HB,RAC2,SOD2,TP53,VIM	1263 (16)
3,3'-diindolylmethane		chemical drug		1.946	0.00429	ATF3,BAX,BBC3,BCL2,BIRC5,BRCA1,CDC25A,CDKN1A,DNMT1,FAS,FASN,GDF15,HLA-B,HLA-C,HMOX1,IFIT1,MAP1LC3B,MTA2,NQO1,OAS2,PARP2,PTEN,RELA,TAP1,TAP2,TNFRSF10B,VIM,ZEB1	1629 (20)
3-deazaneplanocin		chemical drug		1.869	0.00432	ADORA2A,AKNA,CDKN1A,DUSP10,EZH2,FAS,FBXO32,FZR1,KLF6,KRT17,KRT7,LAMB3,MVP,MYC,PJA1,PLXNB1,PPP1R15A,PRKCA,SEL1L,SELENOS,TNS3,TSC22D3,USP53,ZNF286A
tributyrin		chemical drug		1.223	0.00433	ADM,ATF3,ATP2A3,BCL2A1,CASP3,CD274,CD46,CDKN1A,CXCL8,CXCR4,DAPP1,DUSP1,DUSP14,GBP1,HDAC4,HSPA5,KRT17,MYL12A,NDRG1,NFKB2,PDLIM5,SLC30A1,SNAPC1,SOD2,TNFAIP3,UGCG,USP53
thapsigargin		chemical toxicant	Activated	2.79	0.00436	ABCB1,ADIPOR1,ASNS,ATF3,ATF6,BAX,BBC3,BCL6,BIRC2,CA9,CALR,CD86,CDKN1A,CHAC1,COL1A1,COX5B,CSK,CXCL10,CXCL8,DDIT3,DDIT4,DNAJB9,EIF1,FN1,GADD45A,GADD45B,HERPUD1,HIF1A,HMOX1,HSP90B1,HSPA5,HSPA9,ICAM1,IER2,ITGA4,ITGB2,JUN,LBH,LONP1,MCL1,MTHFR,MYC,NEDD4L,NR4A1,PCK2,PLA2G6,PPP1R15A,PRNP,RETSAT,SGK1,SLC38A5,SYVN1,TNFRSF10B,TNFSF10,TP53,UBXN4,VCL,WBP1,XBP1	1412 (17)
BCL6B		transcription regulator		0.57	0.00437	ATM,CASP3,CASP7,S100A4,TNFRSF1A,TP53,VEGFA
DDB2	-0.469	other		-0.721	0.00437	CDKN1A,CFLAR,E2F1,EIF2AK2,SOD2,TP53,VEGFA
PTTG1	-0.175	transcription regulator		1.924	0.0044	ATM,BCL2,CCNA2,CCNB1,CD44,CDKN1A,HIF1A,MDM2,MLH3,MYC,RAD52,TLK1,TP53,UBE2B,VEGFA,VIM	1168 (14)
DEETGE-CAL-Tat		chemical reagent	Activated	2	0.00451	GPX1,HMOX1,NQO1,SOD2
HCAR1		g-protein coupled receptor		1	0.00451	BSG,PPARGC1A,SLC16A1,SLC16A3
miR-200a-5p (and other miRNAs w/seed AUCUUAC)		mature microrna		1	0.00451	BMI1,EZH2,RNF2,SUZ12
TIAM1	1.474	other		1	0.00451	JUN,LEF1,RAC1,TIMP1
tozasertib		chemical drug		0.776	0.00451	AURKA,BAX,CDKN1A,TP53	1049 (15)
NPSR1		g-protein coupled receptor		0	0.00451	GADD45A,MYC,NFKB1,NR4A1
CELF2		other		-0.132	0.00451	BAX,BCL2,SIRT1,TP53	890 (10)
TAS-103		chemical drug		-0.218	0.00451	ATP6V0C,BCL2,CASP3,EP300	774 (7)
LARP1	0.948	translation regulator		-1	0.00451	PABPC1,RPL32,RPS20,RPS6
bilobalide		chemical - endogenous non-mammalian		-1	0.00451	BAX,BECN1,MYC,TP53	1160 (12)
LETMD1	1.67	other		-1.922	0.00451	BAX,CDKN1A,MDM2,TP53
firtecan pegol		chemical drug	Inhibited	-2	0.00451	BNIP3,CA9,CXCR4,SLC2A1
tyrosine kinase		group			0.00451	CD44,CYP1A1,HMOX1,INSR	1176 (7)
CHFR	-0.278	enzyme			0.00451	AURKA,KIF22,PARP1,PLK1
MYH9	1.238	enzyme			0.00451	MYC,PXN,VCL,VEGFA	182 (3)
steroid hormone		chemical - other			0.00451	AIFM1,CREBRF,CXCR4,GNRH1
ADRB		group		-1.131	0.00451	ATF3,ATF5,BAX,BHLHE40,BNIP3,BNIP3L,BRCA2,CASP3,CASP4,CASP6,CCNA2,CDC7,CDKN1A,CFLAR,CXCL10,DDIT3,DDIT4,E2F1,FAS,GADD45A,GDF15,HGH1,HMGCS1,HMOX1,HSPD1,ICAM1,IDH1,JUN,KLHL6,LBH,LTBP1,NBN,NCL,NEK2,NPM3,NQO1,NR4A1,NUDT18,PCYT2,PKD1,PPARGC1A,RAD51,RAD9A,RAN,RBL2,SMC1A,SRM,SRXN1,TRAF1,WEE1,YPEL3
cardiotoxin		chemical - other		1.877	0.00466	ACOX1,ACSL5,ADAM10,ATP6V1A,BIK,BIRC5,CASP3,CCL4,CCL5,CCNA2,CCND2,CCND3,CXCR4,DOK2,E2F1,E2F2,GM2A,GMNN,HSP90AA1,HSPA5,IL10RA,IL10RB,IL2RG,IL4R,ITGA4,ITGB2,ITGB5,ITGB7,KPNA2,LRRFIP1,LTBP1,LY86,MCM2,MCM3,MCM7,MYH9,NPM1,OSTF1,PGAM1,PTPRC,RANBP1,RBL1,RPSA,SNRPD1,SNX5,SPP1,STAT3,STXBP2,TIMP1,TNFRSF8,TNNC1,TNNT1,TPD52,UCP2
UCN-01		chemical drug		-0.575	0.00472	BCL2,CCND3,CDC25A,CDKN1A,CXCL8,ERCC1,MCL1,PLK1,RB1,RRM2,TP53,TP73,XPA	1294 (18)
amiodarone		chemical drug		1.941	0.00474	AK4,BCKDHA,CXCL8,CYP1A1,FADS2,GLUD1,GRN,HMOX1,HSPD1,ICAM1,LDLR,PPARA,SCD,SLC2A3,SOD2,TAGLN,WIPI1
miR-155-5p (miRNAs w/seed UAAUGCU)		mature microrna	Inhibited	-2.377	0.00498	ABHD16A,AICDA,ARID2,BACH1,CBFB,CCL3,CCL4,CD47,CHAF1A,CUL4B,CXCL8,DCAF7,DNAJB1,FADS1,FCER2,HSD17B12,HSDL1,IKBKE,IL23A,INPP5D,MATR3,MEIS1,METTL7A,MYB,MYD88,MYO10,MYO1E,NARS,PDLIM5,PELI1,PIK3R1,PKN2,PLXND1,POLE3,PTPRJ,RAB5C,RCOR1,RHOA,SCAMP1,SDCBP,SLC30A1,SMAD1,SNAP29,SOCS1,SPI1,SYPL1,TAB2,TBCA,TP53INP1,TRAM1,TRIP13,TXNDC12,UBE2J1,VAMP3,WDFY1,WEE1
TFEB	-2.392	transcription regulator		-0.876	0.00502	ARSA,ATP6V0B,ATP6V0C,ATP6V0E1,ATP6V1A,ATP6V1H,CCL5,CLCN7,CTSB,CTSD,GBA,GNS,MCOLN1,NEU1,PSAP,SGSH,TPP1,VEGFA	1187 (7)
ALKBH1	-1.101	enzyme	Activated	2.449	0.00514	MT-ATP6,MT-CO1,MT-CO2,MT-CYB,MT-ND2,MT-ND5
NSUN3	-0.965	enzyme	Activated	2.449	0.00514	MT-ATP6,MT-CO1,MT-CO2,MT-CYB,MT-ND2,MT-ND5
MRPL12	0.982	other		1.706	0.00514	MT-CO1,MT-CO2,MT-ND1,MT-ND2,MT-ND6,SYPL1
MTBP	-0.644	other		0.927	0.00514	CAD,CCND2,CDKN1A,NCL,NPM1,ODC1
BANP	2.05	other		-0.626	0.00514	BAX,BBC3,CDKN1A,MDM2,STAT3,TP53	1239 (14)
Cyclin A		group			0.00514	CDK1,CDKN1A,HIST1H1B,HIST4H4,MYC,PCYT1A	930 (17)
baicalein		chemical - endogenous non-mammalian		0.059	0.00524	ABCB1,BAX,BCL2,BIRC5,CCNB1,CCND3,CXCL8,CYP1A1,DDIT3,HMOX1,ICAM1,IGF1R,JUN,MCL1,MT-CO1,PRDX6,RB1,RBL1,RBL2	774 (7)
farnesol		chemical reagent	Activated	2.801	0.00532	ATF3,CCNB1,CDKN1A,DDIT3,HERPUD1,HSP90B1,HSPA5,PDIA4,PPARA,TP53,XBP1	1103 (11)
DDX5	0.278	enzyme		1.852	0.00532	ACTA2,BAX,BBC3,CDKN1A,JUN,MYC,NET1,NFAT5,S100A4,TIMP1,TP53	1066 (7)
CYB5R4	-0.942	enzyme		-1.455	0.00532	ATF3,ATF6,DDIT3,EIF2S1,FASN,GCLC,HMOX1,HSPA5,PPARGC1A,SCD,XBP1
BCOR	-0.667	transcription regulator			0.00532	BANK1,CD37,CD74,CDKN1A,DDX58,ETV6,IRF4,LSP1,MS4A1,NFATC1,STAT2
TAB1	-0.099	enzyme		0.035	0.00536	CCL5,CDKN1A,CXCL10,CXCL8,GBP1,GBP2,GCH1,IFIH1,IFIT1,IRF7,JUN,RGS2,TNFSF10,XAF1	1418 (17)
bryostatin 1		chemical drug		-0.222	0.00536	CCL3,CCL5,CD22,CD86,CXCL8,CXCR4,IFNGR2,IL2RG,MS4A1,MYC,ODC1,PRKCA,PRKCD,TRAF1	1573 (17)
2-amino-1-methyl-6-phenylimidazo-4-5-b-pyridine		chemical toxicant		1.682	0.0054	BAX,BCL2,CCT5,CCT8,HSP90AA1,HSPA5,HSPA8,HSPD1,HSPE1,HSPH1,PSMB1,PSMB2,PSMB4,PSMB9,PSME1,RAC2,RALB,RAN,RAP1B,RB1
48s		complex	Activated	2.345	0.00544	ATF5,BCL2,CDK11A,DDIT3,HSPA5,IGF1R,MYC,PPP1R15A,VEGFA
epothilone B		chemical drug		1.706	0.00544	BTG2,BUB3,CDK1,CDKN1A,FAS,MCL1,MDM2,TBC1D1,TNFSF10	1189 (14)
PIM2	1.732	kinase		0.328	0.00544	CDC25A,E2F1,IL2RA,MYC,PKM,PPARGC1A,SOCS1,TP53,TP73	1280 (18)
MT-TM	2.393	other			0.00544	MT-CO1,MT-CO2,MT-CYB,MT-ND1,MT-TE,MT-TL1,MT-TM,MT-TQ,MT-TY
MALSU1	-0.334	other		1.342	0.0055	COX4I1,MT-CO1,MT-CO2,MT-ND1,MT-ND6
EIF3M	0.101	other		1.342	0.0055	CDC25A,EIF3C,EIF3F,MIF,MT2A
SRSF3	-1.752	other		1.117	0.0055	CXCL8,JUN,PDCD4,TP53,VEGFA
KRT19		other		0.243	0.0055	EIF2AK3,EIF2S1,ERP29,HSPA5,PTEN
SUPT5H	1.368	transcription regulator		0	0.0055	ANKRD37,CDKN1A,MEIS2,SUV39H1,TAF9B
RPL11	1.708	other		-0.73	0.0055	CDKN1A,IGF2BP1,MT-TY,PDCD4,TP53	1136 (11)
SRPK1	-0.977	kinase		-1.067	0.0055	CXCL10,INSR,MCL1,RAC1,VEGFA	72 (2)
KLF17		transcription regulator			0.0055	CDKN1A,FN1,RB1,TP53,VIM	1065 (7)
A2M		transporter		0.812	0.00552	ACLY,ATF6,BCL2,CCL4,DDIT3,EIF2AK3,ERN1,FASN,FOXO1,GADD45B,GSK3B,HSPA5,MAP3K5,MYC,NFKB1,PPP1R15A,SLC2A1,SREBF2,TRAF2,WNT5A,XBP1	1418 (17)
ursolic acid		chemical drug	Inhibited	-2.123	0.00564	ATF3,BAX,BCL2,CASP3,CDKN1A,CXCR4,EIF2S2,EIF3C,EIF4EBP1,FASN,GDF15,MARS,MKI67,MTDH,MYC,NARS,NR3C1,PDCD4,RELA,SARS,SLC38A2,SOD2,STAT3,TNFRSF10B,TP53	1732 (20)
L-methionine		chemical - endogenous mammalian		0.381	0.00564	ACTA2,AURKB,BRCA1,BUB1,CCNB1,CDCA8,CDK1,CDKN2C,DDIT3,EEF1A1,EEF1D,FANCL,GADD45B,GNA11,HSPA5,IFI16,MAT2A,NUSAP1,PCK2,SMAD7,SOD2,SPP1,TGFBRAP1	956 (10)
SAFB	0.225	other	Inhibited	-2.324	0.00564	BBC3,BCCIP,CCL5,CD74,CXCL10,CXCL8,EIF4B,HLA-C,HLA-DPA1,HLA-DPB1,HLA-DRA,HLA-E,HMOX1,ISG20,JUN,NEDD9,PFDN4,PPP1R12A,PSMB9,RPL35A,TNFSF10,UBD,UBE2B	1022 (7)
FADD	0.431	other		0.449	0.0061	CASP7,CCND2,CDK1,CDKN1A,CXCL10,CXCL8,CXCR4,DDX58,DHX58,EIF2AK2,FAS,GADD45B,ICAM1,IFIH1,IFIT2,IRF5,IRF7,JUN,KLF6,LY6E,MYC,NAT1,NFKB1,PIM1,PLA2G4C,PPP1R15A,PSMB8,RC3H2,RNPC3,SOCS1,STAT1,STAT2,TNFAIP3	1130 (21)
PRKAG3		other			0.00611	ASPH,ATP1B1,ATP6V1A,BTG2,C16orf70,CCNDBP1,COMMD3-BMI1,CTNNA1,DNAJC14,DUSP10,EID1,EIF4B,EIF4E2,ELL2,ENOX2,FTL,GAS5,GBE1,GDAP1,GLRX,GOLM1,GPX3,HIST2H2AA3/HIST2H2AA4,HIST4H4,HIVEP2,HSPA5,MAP4,MAT2A,METTL7A,MID1IP1,NAMPT,NAP1L1,NEO1,NR3C1,ODC1,OXCT1,PAM,PDE7A,POLK,PPARGC1A,PPP1R14B,RPE,RPL12,RPL13A,RPL22,RPL5,SELENOS,SH3KBP1,SLC2A1,SLC2A3,SLC44A2,SMS,SORD,STK25,TFRC,UGP2,WNT4,ZC3H11A
TRAF2	-1.523	enzyme	Inhibited	-2.997	0.00627	ADM,AURKA,AURKB,BIRC2,CARMIL1,CCL5,CCNB1,CDK1,CFLAR,CR2,CXCL10,CXCL8,CYLD,EBI3,FAS,ICAM1,IKBKE,IRF4,ITGB1,KSR1,MAPK8,NDRG1,NFKB1,PDE8A,PLK1,PPARGC1A,PRNP,RELA,RSU1,TNFAIP3,TRAF2,WEE1	1129 (12)
UPF1	0.479	enzyme		-1.029	0.00635	CD164,DNAJB11,FXYD5,IL2RA,IQGAP1,LBR,PTBP2,SGK1,SMG5,SMG6,SMG7,UPF3B
pifithrin alpha		chemical reagent		-1.694	0.00635	BAX,BBC3,CCNG1,CDKN1A,CYP1A1,FAS,HMOX1,MDM2,RELA,TNFRSF10B,TP53,XAF1	1609 (19)
ionomycin		chemical reagent		1.608	0.00642	AHNAK,ATP2A3,BCL2,BCL2A1,BECN1,BID,BTK,CASP3,CCL3,CCND2,CXCL10,CXCL8,DGKA,DNAJC3,DNMT1,DUSP1,DUSP2,EBI3,EIF2AK2,EIF4EBP1,GCH1,GRK3,HIF1A,HSPA4,HSPA5,ICAM1,IL2RA,IL4I1,IRF4,ITGAL,ITGB2,ITPR2,LDHA,LDLR,LTA,MAPK8,MYC,NCL,NDFIP2,NFAT5,NFATC1,NR4A1,PIM1,POU2AF1,PRKCZ,PTPRJ,RAB10,RBPJ,RELA,RGS2,SGK1,SIRT1,SLC6A6,SPP1,SSB,STAT3,STAT5B,TLE4,TNFSF10,TRAF5	1283 (14)
F2		peptidase	Activated	3.198	0.00653	ACTA2,BAX,BCL3,BIRC2,CAD,CALR,CASP2,CASP3,CCNA2,CCND2,CD44,CDKN1A,CFLAR,CKAP4,CLIC1,COL1A1,CORO1C,COTL1,CTPS1,CXCL10,CXCL8,CXCR4,DOCK10,DST,DUSP1,ECE1,EHD4,EIF4A1,ELL2,ENTPD1,ERP29,FN1,HDAC9,HIF1A,HIVEP1,HMGA1,HMOX1,HSP90AA1,ICAM1,IER2,IFRD2,IGF1R,IL15RA,IL32,ITGB1,JUN,KLF6,LBH,LOXL2,MAP3K5,MGLL,MIF,MTSS1,MYC,MYH9,NCF1,NUP62,NUS1,PDIA4,PLCB3,PLPP1,PPIF,PRKCE,RAC1,RAC2,RELB,RGS3,RHOA,RNH1,SLC12A7,…	1491 (13)
IL1RN		cytokine	Inhibited	-3.552	0.00655	ACTA2,ATF3,BTN3A1,CD44,CHAC1,CTSS,CXCL8,CYLD,DDX58,EIF2AK3,ERAP2,GBP1,GSDMD,HDAC9,HLA-DQB1,ICAM1,IFI27,IFI44,IFI44L,IFI6,IFIH1,IL23A,IL32,IRF7,IRF9,ISG20,KLF6,LGALS9,MX1,MX2,OAS1,OAS2,OAS3,PELI1,RELA,SLC15A3,SP100,SPP1,STAT2,THEMIS2,TIMP1,TNFSF10,TRIM22,UBD,VEGFA,YLPM1	1247 (15)
CUL4B	0.787	other	Inhibited	-2.335	0.00669	CCNH,CDC6,DARS,E2F1,EIF3I,HSPA9,MCM8,NDUFB1,PRDX3,PSMA1,PTEN,PYGO2,RNASEH1,SOCS1,TPI1,TPM3,TSC2	370 (7)
PI3K (complex)		complex		1.258	0.00692	ADIPOR1,ATF3,BBC3,BCL2,BIRC5,CASP3,CCL3,CCL4,CCNB1,CCND2,CCND3,CCNT1,CD274,CD44,CD79B,CD86,CDKN1A,CFLAR,COL1A1,CTSD,CXCL10,CXCL8,CXCR4,DAPP1,DDIT3,DDIT4,DUSP1,E2F1,FABP5,FBXO32,FHIT,FLI1,FN1,FOXO1,GCLC,GSTP1,HIF1A,HK1,HK2,HMOX1,ICAM1,IFIT1,IGF1R,IGFBP2,IL23A,IRF2,ITGB1,ITGB2,JUN,LEF1,LSP1,MAP2K4,MAP3K5,MCL1,MT-CO1,MT2A,MTHFD2,MYC,NCL,NFATC1,NFKB2,NOTCH1,NQO1,NRAS,OSTF1,PDCD4,PIM1,PRKCZ,PTPN12,RAS…	1372 (16)
eflornithine		chemical drug	Activated	3.31	0.00695	C3,CDK1,CDKN1A,DHFR,FN1,GLB1,IL32,ITGAL,LGALS3,LGALS3BP,MAD2L1,ODC1,ORC1,PLK1,PRKAG1,PSAP,RB1,SOD2	1822 (19)
melphalan		chemical drug	Activated	2.235	0.00714	ADAM10,BAX,BBC3,CDKN1A,MCL1,MICB,TNFRSF10B,TP53,TP73,XAF1	781 (8)
NME1	-0.241	kinase		1.028	0.00714	BAX,BCL2,BOP1,CDKN1A,COIL,CSTF1,CTSD,DHX16,GEMIN5,NETO2,NOP58,PA2G4,PABPC1,PPIG,RAC1,RAE1,SMAD7,TIMP1,TP53	1198 (12)
ladostigil		chemical drug			0.00716	ALDOC,BAX,BCL2,BCL2L2,PIK3R1,RASGRF1,RB1,TFRC	1262 (11)
5-N-ethylcarboxamido adenosine		chemical reagent		0.497	0.00731	ADM,ADORA2A,ARG2,BCL3,BHLHE40,BTG2,CBFA2T2,CXCL8,DAD1,DUSP16,EIF2B2,GADD45A,GCLC,GNRH1,HIF1A,HK2,HLA-DQA1,HLA-DQB1,HLA-DRA,HMOX1,IER2,IFIT2,IL23A,KLF6,MAP3K3,NR4A1,ODC1,PLK2,RAC1,RGS2,RGS3,SLC4A7,SOCS3,SRXN1,ST3GAL1,TXNIP,UBC,VCAN,VEGFA	1053 (8)
INSIG1	0.483	other	Inhibited	-3.964	0.00759	ABCG1,ACACA,ACLY,ACSS2,CCL5,CCR7,CXCL10,CXCR4,DHCR24,DHCR7,ELOVL1,FABP5,FADS1,FADS2,FASN,FDFT1,HLA-DQA1,HMGCS1,IDI1,LDLR,LIPA,MVK,NFKBIZ,PCYT2,PLD1,PLIN2,PMVK,PTGS1,SCAP,SCARB1,SCD,SELPLG,SQLE,SREBF2,STARD4,STAT5A,TM7SF2,UCP2	624 (4)
FSH		complex	Activated	2.644	0.00774	ACP2,ACPP,ACTA2,ACTB,ADAM17,ADCY7,ADM,ARHGAP1,ATP2B1,BCKDK,BCL11A,BCL2L2,BECN1,BNIP3L,BTG2,CAMK2G,CAMK4,CASP4,CCND2,CDC42EP4,CDK14,CDK16,CFLAR,CLIP1,COL18A1,COPS5,CREBL2,CTNND1,CXCR4,DAPK1,DHCR7,DHX15,DNAJB9,DUSP1,DUSP14,ELL2,EPS15,FDXR,FOXO1,GBP1,GCLC,GDE1,HBP1,HDAC5,HK2,HSF2,IGF1R,ILK,ISG20,ITGA3,ITGB5,JUN,KIDINS220,KLF10,LDLR,LZTR1,MAP1LC3B,MAP2K1,MAP2K3,MAP3K5,MAPK14,MCL1,MEF2D,mir-320,MT2A,M…	1709 (16)
clofibrate		chemical drug		0.069	0.00788	ABCD3,ACAA1,ACADVL,ACOT8,ACOX1,ANXA7,BAX,BSG,CASP2,CCNB1,CCND2,CDK1,CHEK1,CXCL8,CYP1A1,DECR2,ECH1,ECI1,FAS,GADD45A,GSTP1,HADHA,HADHB,HMOX1,LDLR,MYB,MYC,NAP1L1,NBN,NQO1,NR1H3,PDCD4,PEX11B,PPARA,RTN4,SCD,UCP2	1513 (7)
vitamin K3		chemical drug		1.344	0.00793	BAX,BCL2,BID,CASP3,CFLAR,DDIT3,FAS,HK2,HMOX1,HSPA5,KLF6,MAP1LC3B,MYC,NAMPT	1260 (17)
leucine		chemical - endogenous mammalian		-1.553	0.00793	ACACA,ASNS,ATF3,BTG1,DDIT3,EEF1A1,FASN,HERPUD1,NR4A1,NRF1,PPARA,PPP1R15A,RPS6KB1,SOD2	857 (7)
S100A6	0.755	transporter	Inhibited	-2.138	0.00793	ATF3,AURKA,CDK1,CDKN3,CENPA,CXCL8,DEPDC1,NCAPH,NEK2,PBK,PPP3CB,PRNP,TMPO,TNFAIP3	1069 (7)
IFNG		cytokine	Activated	5.698	0.00801	ABCB1,ABCD3,ABI1,ACLY,ACTA2,ACTB,ADA2,ADCY7,ADM,ADORA2A,AGER,AGRN,AHCY,AIM2,ALDH1L1,APOBEC3G,APOL1,ARFGAP3,ARG2,ASNS,ASS1,ATF3,ATG13,ATP1A1,ATP1B1,BACH1,BAX,BBC3,BCL2,BCL2A1,BCL2L2,BCL3,BECN1,BID,BIRC2,BLNK,BMF,BRCA2,BRIP1,BST2,BTG1,BTN3A1,BTN3A2,C1QB,C3,CAMK4,CAPN3,CARD17,CASP10,CASP2,CASP3,CASP4,CASP6,CASP7,CCL19,CCL3,CCL4,CCL5,CCNA2,CCND2,CD163L1,CD274,CD44,CD72,CD74,CD86,CDKN1A,CFLAR,CHAC1,CH…	1133 (13)
TSC2	0.677	other		-1.058	0.00805	ACSS2,ANXA1,ANXA2,ATF3,ATP6AP2,ATP6V0B,ATP6V0C,ATP6V1A,ATP6V1G1,BAX,BIRC5,C16orf74,CCND2,CCND3,CDKN1A,CXCL10,DDIT3,E2F1,ERO1A,GALC,HIF1A,HK2,HMOX1,HSPA5,LDHB,LGALS3,MCL1,NEU1,OGG1,PDGFRB,PHLPP1,PLP2,PRKCA,S100A6,SCD,SLC2A1,SOD2,STAT1,TAGLN,UCP2,VAMP8	1320 (16)
ELF4	1.273	transcription regulator		1.518	0.00848	ABCB1,CBX1,CCR7,CDKN1A,CXCL8,DUSP1,DUSP5,MANF,MAPKAPK3,MDM2,NDUFS8,RAP1B,SPP1,TAF7,TP53	935 (7)
N-(3-(aminomethyl)benzyl)acetamidine		chemical reagent			0.00848	ATM,BAX,BIRC5,BLK,CASP3,CASP4,CFLAR,CHEK1,CKAP4,FAS,HUS1,MDM2,TNFRSF10D,TP63,TRAF1	776 (7)
KAT2A	-0.764	enzyme		-0.566	0.00857	BNIP3,CCND2,DNAJB9,E2F1,EDEM1,FBXO32,GABARAPL1,HSPA5,NR1H3,PPARGC1A,TNFRSF10B	608 (9)
BTRC		enzyme		-0.782	0.00857	ARNTL,BCL2A1,BST2,CDKN1A,CTTN,CXCL8,DLG1,GLUL,PHLPP1,RELA,TRAF1	1296 (15)
desmopressin		biologic drug		-0.951	0.00879	ACTB,ADCY3,ADD3,ADM,AHNAK,ARFGEF2,ATP1A1,CAPG,CTSD,EIF4B,ENO1,GAPDH,GOLGB1,H3F3A/H3F3B,HINT1,HSPA1A/HSPA1B,HSPA8,HSPH1,LDHB,LIMA1,LMNA,LRBA,MYH10,NFAT5,PLS3,PXN,RHOA,RPL23,RPS3,SEC61B,SLC43A2,SMPX,TUBB,VDAC1
romidepsin		biologic drug		0.302	0.00902	BAX,BCL2A1,BIRC2,CASZ1,CD86,CDC42,CDKN1A,CFLAR,CXADR,DDIT3,DUSP1,EZH2,HIF1A,ICAM1,INSR,ITGAV,JUN,MCL1,MYC,RAC1,RHOA,RHOC,TERT,TNFRSF10B,TP53,VHL	1401 (20)
imatinib		chemical drug		-0.669	0.0091	BCL2,BIRC2,BIRC5,BLNK,BRCA1,CASP3,CCND2,CDKN1A,CDKN2C,COL1A1,CXCR4,EIF4B,FN1,HMOX1,IGKC,IRF4,ITGA1,LYN,MCL1,MDM2,MTOR,MYC,PLIN2,PRNP,RAD51,SMPD1,STAT1,STAT3,STAT5A,TCF3,TERT,TNFRSF10B,VEGFA	1326 (18)
PDGFB		growth factor		0.691	0.00919	ACTA2,BBC3,CCL3,CNN1,COL1A1,CXCL8,FN1,FOXO1,FOXO4,HDAC7,ICAM1,mir-29,MYC,MYL6,NR4A1,PDGFRB,PTEN,RIPK3,SERPINF1,SF1,SMAD1,SPP1,STAT3,TIMP1,VEGFA	1226 (14)
SIRT3	-1.102	enzyme	Inhibited	-3.36	0.00922	MT-ATP6,MT-CO1,MT-CO2,MT-CO3,MT-CYB,MT-ND1,MT-ND2,MT-ND3,MT-ND5,MT-ND6,PDK1,PFKM,SCD,SLC2A1,SOD2,TP53,VEGFA	859 (7)
MXD1		transcription regulator		1.501	0.00934	BCL6,CCND2,EIF4A1,ITGA1,ODC1,RBL2,TERT	1040 (7)
mimosine		chemical drug		1.254	0.00934	CDKN1A,HLA-DQA1,HLA-DQB1,RXRA,SHMT1,TP53,VEGFA	898 (10)
CHRNA3		transmembrane receptor		1.155	0.00934	BCL2,CASP3,CDKN1A,JAK1,NFKB1,STAT1,TP53
DDX17	-0.096	enzyme		0.64	0.00934	CDKN1A,JUN,MDM2,MYC,NET1,NFAT5,S100A4	1066 (7)
miR-129-5p (miRNAs w/seed UUUUUGC)		mature microrna		-1.054	0.00934	AGO3,ETV6,FNDC3B,GALNT1,PDS5A,TP53INP1,ZFP91
TEAD2		transcription regulator			0.00934	CCNF,CDK1,MCM6,RAD51,TP53,TP63,UHRF1
PIN1	-0.266	enzyme		1.935	0.00935	BAX,BCL2A1,BTK,BUB1,CDK10,CDKN1A,CENPA,DEPDC1,FASN,FBXW7,FN1,MAPK8,MCL1,MDM2,MIS18A,MYC,NCAPH,NFE2L1,PPARGC1A,RUNX3,TBC1D31,TFAM,TIMP1,TP53I3	1573 (17)
PAX5		transcription regulator		1.026	0.00943	BCL2,BIK,BLK,BLNK,CD22,CD72,CD79A,CR2,CTNNA1,FCER2,FN1,IGLL1/IGLL5,JCHAIN,MSN,POU2AF1,PTPRF,TP53,VIM
TXN	1.543	enzyme		0.498	0.00943	BCL2,CCND2,CD86,CDKN1A,CXCL8,CYP1A1,HIF1A,HMOX1,ICAM1,MAPK14,MS4A1,NFKB1,NSF,RELA,SOD2,TP53,TXN,VEGFA	1488 (17)
SIRT6	-1.745	enzyme		-0.462	0.00947	AKT3,ALG12,BIRC5,CSF1,CXCL8,DBP,ELOVL1,FABP6,FASN,GPAT4,GSK3B,IGF1R,LYPLA1,NAPEPLD,PCBP2,PPARGC1A,PTEN,RPL23,RPL6,RPS15A,SCD,SOD2,SREBF2	1393 (17)
iron		chemical - endogenous mammalian		1.296	0.00957	CCNB1,CCND2,CCND3,CDKN1A,DDIT3,FBXL5,FTH1,FTL,GADD45A,GADD45B,HIF1A,HMOX1,HTT,MCOLN1,NDRG1,NDUFS1,PCSK7,PPP1R15A,SLC39A8,SOD2,TFRC,UBE2D1	1378 (20)
3-nitropropionic acid		chemical toxicant		1.133	0.00957	ATP1B1,ATP6V0E1,ATP6V1G1,BAX,BCL2,CASP3,COX6A1,COX6B1,ENO2,GAPDH,GCLC,GPI,GSK3B,GYG1,JUN,LDHA,LDHB,MYC,NQO1,PC,TP53,TPI1	1355 (15)
Srebp		group	Activated	2.901	0.0096	ACLY,ACSL1,ACSS2,CDKN1A,FASN,IDH1,LDLR,PGD,UCP2
mir-96		microrna		1.093	0.0096	FN1,JUP,SLC30A1,SLC30A7,SLC39A1,SLC39A3,TCF3,VIM,ZEB1
MAFG	-1.522	transcription regulator		1	0.0096	ABCC5,GCLC,GSTP1,HMBS,HMOX1,ITGA2B,MAFG,NQO1,TP53
tetrandrine		chemical drug		0.378	0.0096	ABCB1,BECN1,BIRC5,CASP3,CDKN1A,ENDOG,JUN,TP53,YBX1	1011 (17)
4-nitroquinoline-1-oxide		chemical toxicant	Inhibited	-2.449	0.0096	AURKA,AURKB,CCNA2,CCNB1,CDK1,CDKN1A,FHIT,MDM2,TP53	1065 (7)
sunitinib		chemical drug		-0.619	0.00962	BBC3,BIRC5,CCND2,CCND3,CDKN1A,CTNNA1,CXCL10,CYP1A1,FN1,ICAM1,IL2RA,ITGA1,ITGA3,ITGA4,ITGAL,ITGB1,ITGB2,ITGB5,LAMB3,LAMC1	1066 (15)
Cdkn1c		other		-0.164	0.00974	ATM,BAX,CCNA2,CDC6,CDKN1A,CDT1,CXCR4,E2F1,MCM3,MPZ,NAB1,PPP1R13B	840 (10)
MTA3	0.305	enzyme		-1	0.00974	AURKAIP1,BLNK,CCL3,CD79B,FN1,KMT2E,MDM2,MYC,NCOA3,TWISTNB,XBP1,ZNF217
SAFB2	-0.218	other		-1.155	0.00974	BBC3,BCCIP,EIF4B,HLA-C,HLA-DPB1,HLA-E,JUN,PFDN4,PPP1R12A,PSMB9,RPL35A,UBE2B
IFI16	1.66	transcription regulator		1.153	0.0104	BAX,CCL3,CCL4,CCL5,CD81,CDC25A,CDKN1A,CXCL10,CXCL8,CYP1A1,DDX58,DHFR,E2F2,FAF1,GADD45A,GPX1,ICAM1,IFI16,LDLR,MAP2K1,MDM2,MGST1,MIF,MKRN2,MTHFD2,OAS1,PIM1,STAT2,XRCC1
Salmonella enterica serotype abortus equi lipopolysaccharide		chemical toxicant		1.149	0.0106	ASNS,ATP1B1,BABAM2,CCL3,CCL4,CCL5,CCR7,CD274,CDK1,CENPU,CFLAR,DTNBP1,DUSP2,EBI3,EPM2AIP1,EZH2,FERMT2,GADD45A,GADD45B,GBP1,GBP3,HES4,IFIT2,IL15RA,IL23A,IL2RA,IL32,MAFF,MAP3K4,MCOLN2,MGLL,NEDD4L,NFKBIZ,OAZ2,PDSS1,PIM2,PIM3,PLA1A,PLAC8,PLD1,PLEKHF2,PRRC2C,RAPGEF2,RGS1,SAV1,SFMBT2,SLAMF7,SOCS3,STARD4,TMPO,TNFSF9,TPD52,TRAF1,TWISTNB,UPB1,WNT5A,YRDC,ZBTB10
progestin		chemical drug		1.352	0.0107	ARMT1,BAX,BCL2,BLOC1S4,FOXO1,GRPEL1,KIAA0232,MRFAP1,RMND1,STAT5A,SYNE1,TADA2B,ZBTB2
VEGFA	1.515	growth factor		0.824	0.0107	ACSL1,ACTA2,ADAM15,ADH5,AK4,ARG2,ATP5G2,ATP5G3,BAX,BCL2,BCL2A1,BIRC5,BTK,CASP3,CBFB,CDKN1A,COL1A1,COX5B,COX6B1,CREBBP,CST3,CSTB,CTSB,CTSS,CXCL10,CXCL8,CXCR4,DBT,DIABLO,DUSP5,E2F1,E2F2,ERAP1,FN1,GART,GBP1,HIF1A,HK1,HMOX1,HSPA5,ICAM1,IKBKE,INPP5D,ITGA1,ITGA4,ITGAV,ITGB1,LDB1,LMNA,MCL1,MDH2,MKI67,MRPL23,MTIF2,MVP,NDUFA1,NFATC1,NME2,NOTCH1,NOTCH4,NR4A1,NRF1,PARP1,PDGFRB,PIM1,PPARGC1A,PRKCA,PTGS1,PTK2…
DOCK8	1.251	other	Activated	2.117	0.011	ATM,BBX,CCL4,CCND2,CITED2,CXCL10,DAXX,HELZ2,IFIT2,IL15RA,IRF7,ISG20,LTA,NFKBIZ,NMI,PELI1,PLA1A,RBL1,REL,RGS1,SAP30,SH3BP5,SOCS1,STAT1,STAT2,TCF4,TRIM21
medroxyprogesterone acetate		chemical drug	Activated	2.161	0.011	ASPM,BAX,BCL2,BIRC5,BRIP1,BTG2,CAMK4,CASP3,CCL3,CCL4,CCL5,CCNB1,CD44,CDK1,CENPF,CXCL10,CXCR4,CYP1A1,DEPDC1,DLGAP5,FAS,FASN,FN1,FOXO1,GCH1,ICAM1,IL2RA,ITGB1,ITGB2,JUN,KIF11,KIF18A,LMNA,MCM5,MYC,NCAPG,NEK2,NUSAP1,PBK,SCD,SGK1,VCAN,VEGFA,WNT4,WNT5A
IKBKB	-1.059	kinase	Activated	2.303	0.0111	AGER,AMPD3,ATF3,AURKB,BAX,BCL2,BIRC2,BRCA1,BRCA2,C3,CBLB,CCL19,CCL3,CCL4,CCL5,CCNA2,CCR7,CD44,CDC6,CDKN1A,CKS1B,CSF1,CTSB,CTSZ,CXCL10,CXCL8,CXCR4,DGKA,ECT2,EGLN1,EZH2,FAS,FASN,FOXO1,FYN,GADD45A,GBP2,GBP3,GCH1,GM2A,GNRH1,GRN,H2AFX,HIF1A,HK2,HMOX1,ICAM1,IFI16,IGFBP2,IGFBP6,IKBKB,ILK,ITGB5,KIF23,LIPE,MAT2A,MBP,MX1,MYC,MYO1D,NFKB1,NFKB2,NFKBIB,PLD3,PLK1,PTEN,PTK2B,RABEP2,REL,RELA,RELB,S100A4,SGK1,SMA…
troglitazone		chemical drug	Activated	2.561	0.0115	ABCG1,ABHD2,ACOX1,ACSL1,ACTA2,ADIPOR1,AGER,ALAD,ANGPTL6,ANXA2,APC,ATF3,ATP2B1,BAX,BCKDHA,BCL2,BIRC5,BMP1,C3,CARS,CCL3,CCL5,CCNB1,CCND2,CCND3,CD86,CDC25A,CDKN1A,CDKN2C,CEP135,CEP70,CFLAR,CHCHD10,COL1A1,CXCL10,CXCL8,CYP1A1,DBI,DDIT3,DGKA,E2F1,E2F2,ECH1,ECT2,EGLN3,ENO2,ERO1A,FABP5,FADS2,FASN,FBXW7,FGGY,FN1,GADD45A,GBP2,GDF15,GRK3,HIPK3,HLA-DRA,HMGB3,HMMR,HMOX1,HSPA5,ICAM1,IFI16,IFRD1,JUN,LIPE,MCL1,M…
salinosporamide A		chemical drug		0.389	0.0116	BAX,BCL2,BIRC2,BIRC5,CFLAR,ICAM1,MYC,PEBP1,TNFRSF10B,TRAF1
BCL10	0.169	transcription regulator		-0.037	0.0116	CCL4,CCL5,CD44,CXCL8,IL2RA,NFKB1,NFKB2,RELA,RELB,TNFAIP3
RFX1		transcription regulator		-0.418	0.0116	ALMS1,COL1A1,DNAAF4,HLA-DRA,IFT88,KIF3A,LMNA,MYC,RPL30,SLC1A1
rituximab		biologic drug		-0.423	0.0116	ADORA2A,BAX,BCL2,BCL2A1,CDKN1A,FAS,IGHM,MS4A1,PEBP1,TP53
PTP4A3	0.311	phosphatase		-0.73	0.0116	CSK,FN1,HDAC2,HSP90AA1,IGF1R,JUP,MYC,PCBP1,PTEN,PXN
Ifn gamma		complex	Activated	2.555	0.0117	ADAR,APOBEC3G,BMI1,CASP3,CCL5,CD86,CDKN1A,COL1A1,CSE1L,CXCL10,CXCL8,EIF2AK2,FAS,FN1,GBP1,HLA-DRA,ICAM1,IFI44L,IL17RA,IL32,JAK2,LGALS9,LY96,MAPK1,MYC,MYD88,NLRP2,NR3C1,PSME1,PSME2,SOCS1,SOCS3,STAT1,TERT,TNFSF10,XAF1
PDGF (family)		group	Activated	2.449	0.012	CALR,EEF1B2,HSPD1,P4HB,PDIA3,VIM
PSMB9	1.084	peptidase		0.391	0.012	NFKB1,NFKB2,RELB,RPS3,TAP1,TNFAIP3
SERPINB2		other		0	0.012	BAX,BCL2,CASP10,CASP7,CCNA2,TP73
MAPKAP1	0.358	other		-0.128	0.012	DAXX,HIF1A,IFI16,IFIT2,OAS2,PTEN
pevonedistat		chemical drug		-0.528	0.012	CDC6,CDT1,CFLAR,DDIT3,IFNAR1,TNFRSF10B
mir-194		microrna		-0.958	0.012	ACTA2,E2F1,MDM2,RAC1,SLC7A5,TP53
DDB1	1.126	other		-1.477	0.012	BBC3,CDKN1A,E2F1,PTEN,PYGO2,STAT1
SIAH1	0.244	enzyme		-1.501	0.012	CDKN1A,DCC,EGLN1,EGLN3,HIF1A,SMAD7
PD 168393		chemical - kinase inhibitor		-1.79	0.012	ADAM17,BCL2,CCL5,CXCL10,CXCL8,MCL1
bicyclol		chemical drug	Inhibited	-2.431	0.012	GSTP1,HRAS,MYC,NRAS,PRKCA,TIMP1
HINFP	0.353	transcription regulator			0.012	ATM,CKS2,HIST1H4C,HIST2H4B,PRKDC,RB1
TAF6	-0.777	transcription regulator			0.012	CDKN1A,GADD45A,GAPDH,HLA-DRA,JUN,TBP
tangeretin		chemical - endogenous non-mammalian			0.012	BAX,BID,CDKN1A,FAS,RELA,TP53
STUB1	0.187	enzyme		0.229	0.0122	ACTA2,ATXN1,BIRC5,CASP3,CCNA2,CDK1,CDKN1A,FOXO1,KLHL24,NFKB2,RAD51,RBL2,TAGLN,TERT,TP53,VEGFA
pimagedine		chemical drug		-0.856	0.0122	AGER,BAX,BCL2,CASP3,CASP6,CFLAR,CXCL8,GADD45B,HMOX1,ICAM1,MDM2,OPA1,POU2F2,RELA,TNFSF10,VEGFA
BRD2	-0.481	kinase		-1.131	0.0124	BCL2,CD300A,CD47,CNOT4,CR2,CRBN,DYNLT1,HMOX1,LIN28B,MYC,NQO1,P4HB,PRELID1,PRKD3,RAB24,RAB3GAP2,S100A6,SH2D3C,SOX5,SPTA1,WEE1
miR-133a-3p (and other miRNAs w/seed UUGGUCC)		mature microrna		-1.773	0.0124	ARHGDIA,ATP6AP2,BCL2L2,CDCA8,CDK13,CMTM6,CORO1C,FTL,IGF1R,KRT7,MALAT1,MCL1,MSN,NFATC4,PITPNB,PKM,PTBP2,RHOA,STK3,TNFRSF10B,YES1
PRKAA		group		-1.187	0.0125	ACOX1,BAX,BCL2,BIRC5,CDKN1A,CXCL10,DUSP1,DUSP2,HYOU1,MCL1,NCF1,OGG1,PPARGC1A,STAT1,TP53,VIM,YBX1
EBI3	2.256	cytokine	Activated	2.806	0.0125	CCND2,CCND3,CD86,GBP2,HLA-B,HLA-C,HLA-DMA,HLA-DMB,HLA-DPA1,HLA-DQA1,HLA-DRA,ICAM1,MX1,MYC,NFATC1,PIM1,STAT1,STAT2,TAP1,TNFSF10
CD2		transmembrane receptor		0.37	0.0126	BCL2,CCNA2,CCNB1,CCR7,CD44,CD48,CD58,CD86,FAS,HLA-DMA,HLA-DPA1,ICAM1,ITGAL,PTEN,PTPRC,RB1,STAT1,TP53
uric acid		chemical - endogenous mammalian	Activated	4.265	0.0127	ATM,BCL2,BRCA1,CCL3,CCL4,CCL5,CD86,CDCA8,CXCL8,H2AFX,HMOX1,ICAM1,IL23A,ITGAV,LIG1,MAP3K4,MAPK13,MDC1,MDM2,NFKB2,NFKBIE,OGG1,PARP1,PARP2,POLB,PRIM1,PRIM2,PRKDC,RAD51,RELB,RFC3,TP53,TTK,XRCC1
SPHK2		kinase	Activated	2.183	0.0129	CCL5,CDKN1A,FGR,FYN,LYN,SRC,TP53,YES1
UBD	1.737	other		0.557	0.0129	ACOX1,ACSL1,EEF1A1,PPARA,PPARGC1A,PSMB9,UBD,UCP2
COL6A1		other		0.122	0.0129	AK1,ALDOA,ENO3,FASN,IDH1,PTK2,TNNI2,TPI1
3-aminobenzamide		chemical toxicant		-0.245	0.0129	CDKN1A,ICAM1,ITGAL,MDM2,NCL,PARP1,PHLPP1,TP53
lonafarnib		chemical drug		-0.34	0.0129	BCL2,BCL2A1,BIRC2,BIRC5,CFLAR,DDIT3,TNFRSF10B,TRAF1
spermine		chemical - endogenous mammalian		-0.42	0.0129	CCL3,CCL4,IGFBP2,ITGAL,ITGB2,OAZ1,ODC1,SAT1
HIF1AN	-0.018	enzyme	Inhibited	-2.774	0.0129	ADM,ANKRD37,BIRC5,CA9,EGLN3,HK2,LDHA,SLC2A1
SGPP2		phosphatase		-0.102	0.0132	DNAJC14,DNAJC3,HSP90AA1,HSPA13,HSPA14,HSPA4,HSPA5,HSPA8,HSPA9,HSPH1,XBP1
PRNP	-0.539	other		-0.084	0.0136	ABCB1,ADAM8,BAX,BCL2,BECN1,CASP3,CCL5,CD44,CSGALNACT1,CTSD,EIF2S1,EPS8,H2AFX,HSP90B1,HSPA1A/HSPA1B,HSPA5,HSPA8,HSPA9,IGF1R,MDM2,MYC,NOTCH1,PDIA3,PRNP,TCF4,TCF7,TP53
HIST1H1T		other		0.354	0.0138	ARPC5,BCL3,CANT1,CD81,CDC6,CPOX,CSTF1,CYTH1,DOT1L,DUSP16,FANCI,FARP1,FKBP4,GLUL,HSPA4,MAN2B1,MARS,MCM6,METTL22,MSL2,OGT,PCBP4,PHB2,PHC3,PPT2,RCHY1,RRM1,SGF29,THAP1,TMEM53,USF2,ZNF143
Hist1h1a		other		0.354	0.0138	ARPC5,BCL3,CANT1,CD81,CDC6,CPOX,CSTF1,CYTH1,DOT1L,DUSP16,FANCI,FARP1,FKBP4,GLUL,HSPA4,MAN2B1,MARS,MCM6,METTL22,MSL2,OGT,PCBP4,PHB2,PHC3,PPT2,RCHY1,RRM1,SGF29,THAP1,TMEM53,USF2,ZNF143
LMNA	0.653	other		0.234	0.0138	ACTA2,AGPAT3,AHCTF1,ANKRD37,ATG2A,BCL2,BCL2L13,CAAP1,CASP8AP2,CLK3,COG3,COL1A1,CSTF2,E2F1,ERCC5,ERN1,FBXW7,GCLC,H3F3A/H3F3B,HIVEP1,IFI44,IFIH1,ISG20,JUN,JUND,KIAA1551,LMNA,MAFF,MAP4K2,MLLT10,MSC,MXD4,NDST2,NPR2,NUFIP2,PCGF6,PKD1,PLD2,PMF1/PMF1-BGLAP,POGZ,PPARA,PTEN,RB1,RCCD1,RFWD3,RPS21,SELENOS,SEMA7A,SLC25A42,SLC33A1,SLC38A2,SLC41A2,SMARCA2,SMARCC2,SMG7,SNRK,SPP1,SSUH2,ST6GALNAC4,STAT1,TADA2A,TB…
LDL		complex	Activated	2.389	0.0139	ABCG1,APOBEC3B,ARG2,ATF3,BCL2,BCL2A1,C3,CAPN1,CAPN2,CASP6,CCL3,CCL4,CCL5,CCR7,CDK1,CDKN1A,CFLAR,CLIP2,CXCL10,CXCL8,DDIT3,DNMT1,DUSP1,DUSP2,ECE1,GCLC,GPX1,GTF2I,HIF1A,HMOX1,HSF1,HSP90B1,HSPA5,HYOU1,ICAM1,IFIT2,IFITM1,IGF1R,IGFBP2,IL10RA,IL17RA,IRF2,IRF7,ITGAV,ITPR2,JUN,LAMB3,LDLR,LTA,MCL1,MKI67,MSC,MX1,NAMPT,NCF1,NFKB1,NR1H3,NR4A1,PLIN2,PTEN,PTPRF,RANBP1,RNASEH1,RND3,SCARB1,SIPA1,SOCS1,SOCS3,SOD2,…
IRF3	-0.073	transcription regulator		1.236	0.014	ADAR,AHNAK,APOBEC3B,ARG2,BIRC2,CCL19,CCL3,CCL4,CCL5,CD274,CD58,CD86,CXCL10,CXCL8,DAXX,DDX58,DHX58,EIF2AK2,FAS,FN1,GBP1,HELZ2,HLA-F,IFI16,IFI27,IFI44,IFI6,IFIH1,IFIT1,IFIT2,IL23A,IRF5,IRF7,ISG20,MARCH6,NLRC5,NR3C1,NT5C3A,OAS1,OAS2,OAS3,PARP14,PLAC8,PLAG1,PLCG2,POLR3C,PRNP,PTMS,RASA1,RPS7,SAP30,SORL1,STAT1,STAT2,TAP1,TDRD7,TMPO,TNFAIP3,TNFRSF4,TNFSF10,TREX1,UBE2L6,VIM,ZBP1,ZC3HAV1
IL7	0.409	cytokine		1.675	0.0141	BAX,BCL2,BLNK,CASP3,CBLB,CCL3,CCL4,CCND2,CCND3,CD274,CD86,CDKN1A,CFLAR,COL1A1,CSF1,CXCR4,DUSP5,E2F1,E2F2,EBF1,FAS,FN1,FOXO1,GARS,GSR,HCST,IGHM,IL2RA,ITGB7,JAK3,LEF1,LTA,LYN,MAPKAPK3,MCL1,MX1,MYC,PIK3IP1,PIM1,PIM2,PPP6C,S1PR1,SLC2A1,SMAD7,SOCS1,SOCS3,TCF3,TNFSF10,XBP1
2-amino-5-phosphonovaleric acid		chemical - other		0.744	0.0141	AAGAB,ANKRD37,ASB2,BBC3,BID,C18orf8,C5orf51,CRCP,CYB561A3,DUSP1,ELP6,FAM105A,FOXO1,GADD45A,GADD45B,GOLM1,GTF3C5,HDAC4,HDAC5,HDAC9,HDHD3,HGH1,IFRD1,JUN,LBH,LHFPL2,LRPAP1,MED20,NAB1,NR4A1,NUDT4,NUDT9,OGFOD2,PER2,PLK3,PRKAB2,RELB,RGS2,RPS15A,RPS6KA5,SLC25A29,SMG7,SPATA13,STOML1,TBC1D22A,TIMM29,TNFAIP3,WWOX,ZHX1
TRPM2		ion channel		0.756	0.0144	BNIP3,COX4I1,CXCL8,ENO2,HIF1A,LDHA,PDIA3,PTEN,SLC2A1,SOD2,VEGFA,VHL
BBI608		chemical drug		-1.488	0.0144	ACTB,ATM,ATXN1,BIRC5,BMI1,CD44,CHEK1,CXCL8,DNMT1,FLOT2,GSK3B,IKBKB,ITGA4,ITGB1,JAK2,MAML1,MYC,NFKB1,NOTCH1,RPLP0,SIRT1,STAT3,TAZ,TGFBR1,WEE1
bezafibrate		chemical drug		1.777	0.0145	ABCB4,ABCD3,ACAD11,ACADVL,ACOX1,ACSL1,ACSL5,ALDH1A2,APEX1,BNIP3,CCNB1,COX4I1,DBI,DECR2,DNM1L,ECH1,ECI1,FASN,HADHA,HADHB,HILPDA,HSD17B4,HSPA5,LGALS3,MGLL,MPG,MT-CO1,NR1H3,NTHL1,OGG1,PPARA,PPARGC1A,SCD,TSPO,UCP2
triamcinolone acetonide		chemical drug		0.504	0.0146	ACSL1,ADCY7,AKAP13,ALDH5A1,AP3S1,ATF3,BAX,BCL2,BCL2A1,BHLHE40,BID,BTG2,CAPG,CASP4,CBX4,CD22,CD44,CD79B,CTH,CXADR,CYTIP,DCBLD2,DDIT3,DNA2,DUSP1,DUSP10,E2F2,EPHA4,FUS,HCK,IER2,IRF2,IRF7,JUN,KIF4A,KLF10,LDLR,LSP1,MT1F,MT2A,MXD4,MYC,NFATC3,NR3C1,OSBP,PDIA5,PER1,PFAS,PLK2,PSPH,RAPGEF2,RGS2,RHOBTB3,RNF41,SCD,SF1,SLC16A1,SLC4A7,SLC9A3R1,SOD2,SPP1,TBC1D1,TRIM21,TSC22D3,TSPYL2,TXNIP,ZFAND5,ZNF343,ZNF823
SP600125		chemical - kinase inhibitor		-1.478	0.0146	ABCB1,ADM,ALOX5,APOBEC3B,ATF3,ATP6AP2,BAX,BCL2,BCL2L2,BDH1,CASP3,CCL3,CCL4,CCL5,CCNB1,CD2AP,CD44,CD86,CDK1,CDKN1A,COL1A1,CXCL10,CXCL8,CYP1A1,DDIT4,DNMT1,FABP5,FAS,FASN,FN1,GADD45A,GNS,H2AFX,HIST1H2BF,HIST1H2BI,HIST1H2BN,HIST2H2AA3/HIST2H2AA4,HIST2H2BE,HMOX1,ICAM1,IL23A,IL2RA,ITGA3,ITGB5,JUN,LAMA5,LDLR,MCL1,MTHFD2,MTHFR,NR4A1,P4HA2,PAFAH1B2,PARP1,PCK2,PER1,PIK3CD,PLCB3,PRDX1,RB1,RFC2,SCD,SOCS3,SOD…
CLOCK		transcription regulator		-0.664	0.0147	ACOX1,AK4,BHLHE40,BPHL,CCNT1,CD86,CHTF8,DBP,DDIT3,DNAJB9,E4F1,EEF2K,FAAP20,FASN,GADD45A,GADD45B,GAS8,HLA-DQB1,HSD17B8,HSF2,HSPH1,ICAM1,IKBKE,KLF13,KRR1,LGALS8,LIG3,MAP2K3,MAPK8,MEN1,MGAT2,MID1IP1,MKNK2,NDUFA3,PA2G4,PAFAH1B2,PDGFRB,PER1,PER2,POMGNT1,PPARA,PPIF,RANGAP1,RIOX2,SEL1L,SLC20A1,SMARCD2,ST6GALNAC4,TMED3,TMEM222,WEE1
2-mercaptoethanol		chemical - endogenous mammalian		1.491	0.0151	ATF3,HERPUD1,HMOX1,HSPA5,SLC2A1
recombinant human endostatin		chemical drug		1.432	0.0151	BECN1,CASP3,FAS,JUN,MAP1LC3B
MRPL14	-0.064	other		1.342	0.0151	COX4I1,MT-CO1,MT-CO2,MT-ND1,MT-ND6
MYCBP	0.535	transcription regulator		1.342	0.0151	CAD,CCND2,LDHA,NCL,ODC1
TP53INP1	1.051	other		1.104	0.0151	BAX,CDKN1A,MDM2,SPARC,TP53INP1
DMTF1	-1.405	transcription regulator		0.765	0.0151	BBC3,CDKN1A,DMTF1,MDM2,TP53
O6-benzylguanine		chemical drug		-0.277	0.0151	CDKN1A,CFLAR,FAS,H2AFX,MKI67
CKS1B	1.129	kinase		-0.554	0.0151	CCNA2,CCNB1,CDK1,CKS1B,CXCL8
SLC25A4	1.569	transporter		-0.555	0.0151	ARL2,CLPB,DCTN6,MCL1,SOD2
miR-138-5p (miRNAs w/seed GCUGGUG)		mature microrna		-0.702	0.0151	ALDH1A2,RHOC,ROCK2,TERT,VCAN
TSPO	-0.777	transmembrane receptor		-1	0.0151	BCL2,ICAM1,SOD2,TSPO,VDAC1
PCM1	0.294	other		-1.342	0.0151	CDKN1A,MCM3,MKI67,RB1,TP53
sulfinosine		chemical reagent		-1.372	0.0151	ABCB1,GCLC,GSTP1,HIF1A,VEGFA
GLP-1 (7-36) amide		chemical drug		-1.432	0.0151	ACACA,CASP3,FASN,ITPR2,SCD
GNE		kinase	Inhibited	-2.236	0.0151	ASNS,CHAC1,DDIT3,JDP2,TRIB3
MS4A1	1.283	other			0.0151	BAX,CD86,MCL1,MYC,ZFP36L1
4-coumaric acid		chemical - endogenous mammalian			0.0151	CCNA2,CCNB1,CDKN1A,MYC,ODC1
daidzein		chemical drug	Activated	2.307	0.0152	ABCG1,ADK,BAX,BCL2,BMP2K,CASP3,CD86,CDC73,CYP1A1,DNPH1,FCMR,FERMT3,FXYD5,GRK6,HCST,HLA-DQA1,IRF7,ITGB2,LDLR,LY86,MAP4K1,MTMR1,MYC,NCOA1,NCOR1,OGDH,OSBPL3,PIK3R1,RASGRP1,SIGLEC10,TP53,TPD52,VPS52,ZNF212
miR-125b-5p (and other miRNAs w/seed CCCUGAG)		mature microrna		-1.656	0.0152	ABTB1,AJUBA,ALOX5,ATP6AP1L,BMF,CASP6,CASP7,CBFB,CBX7,CCNA2,CD44,CDC25A,CYP1A1,DDX19B,DICER1,DUS1L,GSS,H3F3A/H3F3B,HIST1H4A,HK2,JUN,KLF13,LIPA,MAP2K1,MAPK14,MYD88,PCTP,PPT2,RABL6,SCD,TOR2A,TP53,UVRAG,VPS4B
cigarette smoke		chemical toxicant	Activated	2.076	0.0152	ACTA2,ADM,ATF6,BCL2,BIK,BIRC5,C3,CASP2,CASP3,CCL4,CCT5,CDC25A,CDKN1A,CKB,CXCL10,CXCL8,CYP1A1,DDIT3,DDIT4,DFFB,DICER1,DNAJB2,DNMT1,FABP5,FTL,GCLC,GPX3,GSR,GSTP1,HDAC2,HIF1A,HLA-DRA,HMOX1,HSF2,HSP90AA1,HSPA5,HSPA9,ICAM1,IFITM1,JAK1,JUN,MAFF,MAP1LC3B,MAP3K4,MT-ATP6,MX1,NFKB1,NQO1,NR3C1,OAS1,OAS2,OAS3,PDK2,PGD,POU2AF1,PRDX1,PRKCA,PRKCZ,RUNX3,SIRT1,SIRT6,SLC2A1,SMAD7,SOD2,STAT1,TGFBR1,TIMP1,TP53,TTC3,…
crocidolite asbestos		chemical toxicant	Activated	2.364	0.0153	BCAT1,CD44,GADD45A,GCLC,ILK,JUN,JUND,MAPK7,MYC,PRKCD,SPP1,SRC,TNFRSF1A
RASSF5	-0.292	other		-0.742	0.0153	BZW1,CDKN1A,CIRBP,EEF2,GTF3A,LRRFIP1,MDK,PCMT1,PDCD2,PUM2,RPS15,SAT1,UQCR11
BIRC5	-1.28	other		-0.106	0.0155	AURKB,BAX,BCL2,BIRC5,CASP3,CD53,CD74,CDKN1A,COL1A1,FN1,HLA-DQA1,HLA-DQB1,IGHM,IL2RG,JCHAIN,MCL1,MDM2,TP53,TP63,TP73,UVRAG,VIM
PPP2R5C	0.879	other		1.667	0.0158	BCL2,BCL2A1,BCL3,CXCL8,NFKB1,REL,RELB,TNFAIP3,TRAF2
p85 (pik3r)		group		0.692	0.0158	BCL2,FASN,HIF1A,MCL1,NDRG1,PIK3CB,PIK3CD,RELA,VEGFA
CDK8	0.366	kinase		0	0.0158	ANKRD37,CD44,CTNNBIP1,CXCR4,MYC,RBL1,TBP,TP73,UHMK1
PLK1	-1.805	kinase		-0.532	0.0158	BAX,BBC3,BMI1,CDKN1A,CLSPN,GMNN,MDM2,PLK1,TERT
miR-199a-3p (and other miRNAs w/seed CAGUAGU)		mature microrna		-0.923	0.0158	CALU,CD44,DNMT3A,FN1,MTOR,PRDX6,SMAD1,SUZ12,VCAN
Mir122a,b		group	Inhibited	-2.378	0.0158	ADAM17,AKT3,BCL2,BCL2L2,CCNG1,GALNT10,MVK,SOCS1,TP53
cadmium		chemical toxicant		1.453	0.016	ACAA1,ATP1A1,BAX,BID,C3,CASP3,CDKN1A,CHPT1,CYP1A1,GNS,HIF1A,HLA-DQB1,HMOX1,HSPA5,ILK,JUN,LGALS3,MYC,OGG1,PSMD6,RETSAT,SERPINF1,SGK1,SLC30A1,SLC39A8,TIMP1,TP53,UBE2D1
mitoxantrone		chemical drug		0.676	0.0165	BAX,BBC3,CDKN1A,COL1A1,CXCL10,CXCL8,FAS,HIF1A,IFI16,IFIT2,IRF7,MCL1,OAS2,TP53,TP63,VEGFA
zVAD-FMK		chemical - protease inhibitor		-0.16	0.0165	BCL2A1,BIRC2,BIRC5,CAMK4,CASP3,CCND3,CDKN1A,DCC,IL2RA,MAP1LC3B,MCL1,MDM2,PSMB9,RELA,TP53,TP73
ACKR2		g-protein coupled receptor		-1	0.0165	ADAR,CCL5,CXCL10,DDX58,DHX58,EIF2AK2,IFI16,IFI44,IFIT2,IRF7,ISG20,OAS1,OAS2,OAS3,STAT1,STAT2
Irgm1		other	Activated	2.385	0.0165	AURKB,BUB1,CCL5,CCNA2,CCNB1,CXCL10,DTL,FAS,GINS1,IFI16,IFIT2,IRF7,MKI67,NCAPG,NEK2,OAS2,RRM2,SPAG5
azoxymethane		chemical toxicant		0.777	0.0165	ATM,BBC3,BCL2,CASP3,CDKN1A,DCLRE1A,GSK3B,IGF1R,MYC,ODC1,PARP1,PARP2,PRKCA,PRKCB,PRKCD,PRKCZ,STAT3,TP53
TNFSF13		cytokine	Activated	2.554	0.0165	AICDA,BAX,BCL2,BCL6,CCND2,CDC6,IGHA1,IRF4,MCM2,MCM4,MCM5,MCM6,MYC,POLE2,RB1,TP53,XBP1
miR-27a-3p (and other miRNAs w/seed UCACAGU)		mature microrna		0	0.0165	BAX,BBC3,CTNNBIP1,FBXW7,FOXO1,IFI16,NOTCH1,ODC1,PDPK1,PKMYT1,PXN,RXRA,SMAD5,SRM,TRIM27,WEE1,ZBTB10
mir-8		microrna		-0.857	0.0172	BMI1,CD47,CITED2,CRTAP,CUL3,EP300,EZH2,FHOD1,FTH1,HDAC4,HIF1A,HMOX1,HOXA5,ITGB1,PKD1,PLAG1,PPM1F,PTEN,RNF2,ROCK2,SCMH1,SEC23A,SIRT1,SLC25A3,SMAD5,SUZ12,TGFBR1,TOB1,UBE2D1,XBP1,ZEB1
thioguanine		chemical drug			0.0174	BNIP3,MYC,TNFSF10
MEG3		other			0.0174	GDF15,MDM2,TP53
diosmin		chemical drug			0.0174	BAX,CYP1A1,TP53
sethoxydim		chemical toxicant			0.0174	BCL2,HDAC4,MYC
EIF2A	0.125	translation regulator			0.0174	ATF5,DDIT3,PCK2
RFFL	0.539	enzyme			0.0174	CDKN1A,MDM2,TP53
TTC5	-0.375	other			0.0174	BAX,CDKN1A,TP53
TRIM41	-0.521	other			0.0174	PRKCA,PRKCD,PRKCZ
EDEM1	1.645	enzyme			0.0174	DDIT3,HSPA5,XBP1
PYHIN1		other			0.0174	CDKN1A,MDM2,TP53
HERC2	1.4	enzyme			0.0174	BRCA1,FBXL5,USP16
CKLF	0.461	cytokine			0.0174	BAX,BCL2,CASP3
SDF4	0.986	other			0.0174	BAX,HSPA5,XBP1
XRN2	-0.373	enzyme			0.0174	ACTB,FRAT2,MYC
RNF144B		enzyme			0.0174	BAX,CDKN1A,TP73
GTF2H1	-2.333	transcription regulator			0.0174	CCNH,DHFR,TBP
TMOD1		enzyme			0.0174	GNL3,PTK2,PTK2B
MCRS1	0.035	other			0.0174	CDKN1A,RB1,TP53
miR-424-3p (miRNAs w/seed AAAACGU)		mature microrna			0.0174	CHEK1,LGALS3,WEE1
miR-376a-5p (miRNAs w/seed UAGAUUC)		mature microrna			0.0174	SLC16A1,SRSF11,TTK
miR-153-3p (miRNAs w/seed UGCAUAG)		mature microrna			0.0174	BCL2,FOXO1,MCL1
CLCN1		ion channel			0.0174	HDAC4,HDAC5,HDAC7
RAD50	0.094	enzyme			0.0174	ATM,H2AFX,NBN
FTMT		enzyme			0.0174	FTH1,FTL,TFRC
PPP1R1A		phosphatase			0.0174	ERN1,HSPA5,PDIA2
H3F3A/H3F3B	-2.381	other			0.0174	BBC3,CD79A,CDKN1A
CHCHD4	0.739	enzyme			0.0174	HIF1A,MT-CO2,NDUFS7
TRAF7	1.53	enzyme			0.0174	CFLAR,JUN,MYC
KRT5	-0.208	other			0.0174	ICAM1,SERPINF1,VEGFA
TNKS	-0.888	enzyme			0.0174	AXIN1,MCL1,MYC
CCNL2	0.703	other			0.0174	BAX,BCL2,TP53
AP2A2	0.928	transporter			0.0174	BAX,BCL2,CDKN1A
PLK3	0.534	kinase			0.0174	CDKN1A,FAS,PTEN
MATK		kinase			0.0174	CXCR4,LYN,SRC
CTH	1.771	enzyme			0.0174	CDKN1A,DDIT3,HSPA5
TCP1	-0.124	other			0.0174	BBC3,CDKN1A,HTT
8-butyl-10-[(3-methoxy-5-pyrrol-2-ylidenepyrrol-2-ylidene)methyl]-11-azabicyclo[7.2.1]dodeca-1(12),9-diene		chemical reagent			0.0174	BBC3,CDKN1A,TNFRSF10B
EEF1A1	1.337	translation regulator			0.0174	CCNA2,MYC,S100A4
Ewsr1		other			0.0174	DROSHA,LMNA,mir-29
(+)-R-3-(4-chlorophenyl)-3-(1-hydroxymethylcyclopropylmethoxy)-2-(4-nitrobenzyl)-2,3-dihydroisoindol-1-one		chemical reagent			0.0174	CDKN1A,MDM2,TP53
UIMC1	0.329	other			0.0174	BAX,BBC3,CDKN1A
(S)-duloxetine		chemical drug			0.0174	ACTB,HDAC2,HDAC5
10-decarbamoylmitomycin C		chemical toxicant			0.0174	CDKN1A,GADD45A,TP53
lead nitrate		chemical toxicant			0.0174	BAX,BCL2,GSTP1
nickel subsulfide		chemical toxicant			0.0174	CXCL8,NDRG1,VEGFA
ampelopsin		chemical - endogenous non-mammalian			0.0174	HMOX1,HSPA5,RELA
CREB3	-0.233	transcription regulator		1.709	0.0174	ANXA1,CANX,DDIT3,HSPA5,INSIG2,UBXN4,XBP1
1,10-phenanthroline		chemical toxicant		0.378	0.0174	CDKN1A,HIF1A,HMOX1,MDM2,PRNP,SPN,TP53
miR-375-3p (and other miRNAs w/seed UUGUUCG)		mature microrna		-0.886	0.0174	JAK2,KIAA1524,MTPN,MYC,PDK1,PDPK1,USP1
mannose		chemical - endogenous mammalian		-1.134	0.0174	FASN,HSP90B1,HSPA5,ICAM1,NR3C1,NR4A1,PDIA3
clobetasol propionate		chemical drug		-1.195	0.0174	CD86,FABP5,FAS,GCLC,ICAM1,IL2RA,LY75
benzo(a)pyrene		chemical toxicant	Activated	3.015	0.0175	ABCB1,ABCB6,AJUBA,ANXA1,ARHGDIA,BAX,BBC3,BCL2,BIRC5,BLK,BRAF,BRCA1,CASP3,CDK14,CDK2AP2,CDKN1A,CKS1B,COMT,CRADD,CYP1A1,DDB1,DHRS1,ECT2,ELF3,ERCC5,FASN,FYN,GCLC,GNA11,GNAI2,GSTP1,HDAC2,HMOX1,HRAS,HSPA1A/HSPA1B,IGFBP6,INSR,JUN,LCP1,LDB1,LIMK2,MAD2L1,MAFF,MAFG,MAP2K1,MAP2K3,MAP2K4,MDM2,NMI,NQO1,NR4A1,NRAS,PDLIM1,PDSS1,PGD,PPCS,PPIF,PRKCA,PTPRG,RAE1,REPS1,RHOC,RSRP1,TAF6,TKT,TP53,TP63,VEGFA,XPA,YPEL3,…
TERT	-1.918	enzyme	Activated	2.209	0.0178	AKAP2,ASAP1,ASNS,ATF3,BAX,BIRC5,BMI1,BNIP3,CALU,CDKN1A,CTSC,CXCL8,GLB1,HDHD5,HLA-B,ICAM1,IFI16,IFIT1,IFIT2,IQGAP2,ITGAV,JUP,KDM5C,LRR1,MFGE8,MTHFD1L,MX1,MYC,NOP58,NSFL1C,PLOD2,PLTP,PTGS1,PXN,RASA3,RB1,RRM2,SERP1,SOD2,SPIN1,SPP1,SSR3,TERT,TP53,VIM,XBP1,ZRANB1
homocysteine		chemical - endogenous mammalian	Activated	2.569	0.0179	ANXA2,ATF3,ATF6,BAX,BCL2,CCL5,CDKN1A,CXCL10,CXCL8,DDIT3,EEF1A1,EEF1D,GADD45A,HERPUD1,HMOX1,HSPA5,IDI1,MT-CO3,MTHFR,NDRG1,OXTR,PRDX1,SIRT1,SOCS3,SREBF2,TIMP1,TP53,TRIB3,VEGFA,XBP1
WSB1	1.49	enzyme	Activated	2	0.0179	ALDOC,CA9,SAP30,VEGFA
PAPOLA	-0.224	enzyme	Activated	2	0.0179	MT-ATP6,MT-CO1,MT-CO3,PTGS1
PPP1R13B	-0.82	phosphatase		1.321	0.0179	BAX,BBC3,CDKN1A,TP53I3
ABCB7	-0.115	transporter		1.131	0.0179	FTH1,FTL,TFRC,TXN
ARHGEF25	-2.509	other		1	0.0179	CDC42,JUN,RAC1,RHOA
aurothiomalate		chemical drug		1	0.0179	GCLC,HMOX1,MT-CO2,NQO1
PINK1		kinase		0.849	0.0179	BNIP3,HIF1A,SLC2A1,VEGFA
SULT2B1		enzyme		0.713	0.0179	BCL2,CCNB1,FAS,MYC
RNF34	1.143	enzyme		0.469	0.0179	BCL2,CDKN1A,MDM2,TP53
TYMS	0.145	enzyme		0.152	0.0179	CDKN1A,FAS,MYC,TP53
GNL2	0.828	enzyme		0.068	0.0179	CCNA2,CDKN1A,MYC,TP53
BLVRA	1.166	enzyme		0	0.0179	HMOX1,JUN,TNFRSF10B,TNFSF10
Cr6+		chemical reagent		-0.218	0.0179	HIF1A,MT2A,SLC30A1,VEGFA
miR-183-5p (miRNAs w/seed AUGGCAC)		mature microrna		-0.422	0.0179	FOXO1,IDH2,PDCD4,SRSF2
BRCA2	-0.824	transcription regulator		-0.747	0.0179	BAX,BBC3,CDKN1A,TP53
BCAS2	-1.463	other		-0.927	0.0179	BBC3,CDKN1A,MDM2,TP53
OTUD7B		peptidase		-0.975	0.0179	ACTA2,CXCL8,ICAM1,PTK2
WFS1		enzyme		-1.982	0.0179	DDIT3,ERO1A,HSPA5,XBP1
CDK12	0.48	kinase		-1.994	0.0179	BRCA1,FANCD2,FANCI,SMARCC2
RHOC	3.083	enzyme	Inhibited	-2	0.0179	ATF3,CDKN1A,DDIT3,RHOA
APAF1	0.427	other			0.0179	BCL2,DDIT3,HSPA5,VIM
GTF2H4	0.072	transcription regulator			0.0179	CAD,CCND2,NCL,TERT
TFDP2	-0.583	transcription regulator			0.0179	AURKB,DHFR,SMC1A,STAG3
FRK		kinase			0.0179	FYN,PTK2,SRC,YES1
ERVW-1		other		1.219	0.0179	CCL5,CCNA2,CDCA8,CDKN1A,CNP,CXCL8,HSPA5,MCM2,TP53,XBP1
TFAM	-1.192	transcription regulator		0	0.0179	ACOX1,ECH1,ECHS1,FABP5,HK1,PFKP,PGAM1,PGK1,PPARA,SLC25A20
PPP1R13L		transcription regulator		-0.35	0.0179	BBC3,CCND2,CDKN1A,H2AFX,ITGA3,ITGAV,ITGB1,JUP,SLC2A1,TP63
AURKB	-1.054	kinase	Inhibited	-2.537	0.0179	ATF3,BAX,BBC3,CCNA2,CDKN1A,FDXR,MCM3,RFC3,TP53I3,ZMAT3
TP73	0.811	transcription regulator		0.919	0.018	ABCB1,ACTA2,ADA,ADAM10,ADAM17,AEN,ARNTL,ATF3,ATG10,ATM,BAX,BBC3,BHLHE40,BID,BIRC2,BIRC5,BLZF1,BRAF,BTG2,C3,CASP2,CASP3,CASP4,CCNB1,CCND3,CCNG1,CDK1,CDKN1A,CLMN,COL18A1,COL1A1,COX4I1,CTH,CTSD,DBP,DCLRE1A,DDIT3,DDIT4,DHFR,DLG1,DUSP11,ERCC5,FAS,FASN,FDXR,FLOT2,GADD45A,GPR137B,HAGH,HIST1H2BH,HIST1H2BJ,HIVEP1,HSPA1A/HSPA1B,IDH2,IL4R,INPP4A,IRF5,KLHL21,KRT10,LBH,LCP1,LIG1,LRG1,LTBP1,MDM2,MFAP3,MTX3,MUT…
SAMSN1	1.031	other	Activated	2.611	0.0188	ATM,BBX,CCL4,CCND2,CITED2,CXCL10,DAXX,FCER2,HELZ2,IFIT2,IL15RA,IL23A,IRF2,IRF7,ISG20,LTA,LZTFL1,NFKBIZ,NMI,PELI1,PLA1A,RBL1,SAP30,SH3BP5,SOCS1,SOCS3,STAT1,STAT2,STAT5A,TCF4,TRIM21,XBP1,ZC3H12A
SIN3A	0.667	transcription regulator		-0.113	0.0189	BCL2,BCL6,CASP3,CCND2,CYP1A1,DDIT3,E2F2,FBXO32,GADD45B,GSTP1,HLA-DRA,KLF10,KLF6,MAP4,MXI1,MYC,NCL,RBL2,REST,SIN3B,TERT,TP53BP1,TXNIP
emodin		chemical drug		-0.979	0.0189	ABCB1,BAX,BCL2,BIRC5,CD86,CDKN1A,CXCL10,CXCL8,CXCR4,CYP1A1,ERCC1,FN1,HLA-DOA,HSPA5,ICAM1,IRF4,IRF5,MAP3K5,MKI67,SOCS1,SOD2,TRAF2,VIM
Vegf		group		-0.309	0.0191	ABCB1,ACTA2,ADAM10,ADAM15,ADORA2A,AGFG2,AKAP13,ANGEL1,ARHGAP18,ARHGAP22,ARNTL,ASNS,ATF3,AURKA,AURKB,BAX,BCL2,BCL2A1,BIRC5,BMP2K,BUB1,BUB1B,CALM1 (includes others),CASP3,CCNF,CD44,CD46,CDC20,CDC25A,CDC42,CDC45,CDC6,CDK1,CDKN2C,CDKN3,CENPF,CFLAR,CKS1B,CNN1,CRLF1,CSE1L,CSGALNACT1,CUL2,CXCL10,CXCL8,CXCR4,DBF4,DCBLD2,DDIT3,DDX11,DDX3X,DKC1,DNAJB9,DUSP5,EBP,EIF2B2,ENTPD1,EPHA4,FANCG,FAS,FN1,FNDC3A,GAB1…
mir-103		microrna	Inhibited	-2.008	0.0194	ADAM10,AIP,FASN,FBXW11,FOXO1,GRN,HIF1A,IL23A,PRKCE,RBL2,TP53
ALDH2	0.224	enzyme	Inhibited	-2.137	0.0194	ATF5,CTH,GCLC,GSS,MTHFD2,PHGDH,PSAT1,PSPH,SHMT1,SHMT2,SLC7A5
SREBF1	0.213	transcription regulator	Activated	3.699	0.0199	AARS,ACACA,ACLY,ACSL1,ACSL5,ACSS2,AK4,ALDOC,ATOX1,BAX,BCL2,BHLHE40,CDKN1A,CSAD,CXCL10,DARS,DBI,DHCR7,ETHE1,FABP5,FABP6,FADS1,FADS2,FAS,FASN,FBXO32,FDFT1,FN1,FOXO1,GPX3,GSR,HK2,HMGCS1,HMOX1,HSPA13,HSPA1A/HSPA1B,HSPA5,IDH1,IDI1,IGHM,LDLR,LGALS3,NR1H3,PCK2,PCYT1A,PDPK1,PLA2G6,PLS3,PLTP,PMPCA,PMVK,PTGIR,RDH11,RPLP0,RPS24,RPS27,SCARB1,SCD,SQLE,STARD4,SUCLG1,TM7SF2,TMEM97,TNNI2,TP53,UCP2,VEGFA
CD44	1.786	other	Activated	2.142	0.0209	ABCB1,ACTA2,ACTB,ADAM8,ANXA11,BCL2,BIRC2,BIRC5,BMI1,CALR,CCL19,CCL4,CCL5,CCND2,CCNG1,CCR7,CD44,CDKN1A,COL18A1,COL1A1,CTDSP1,CXADR,DDIT3,DNMT1,EP300,FAS,FASN,FKBP4,FN1,GADD45A,HMMR,HSP90AB1,IFITM2,IL2RA,ITGA3,ITGA4,ITGAV,JUN,KCTD10,KDM1A,LAMC1,LDB1,LGALS1,LGALS3,LTBP1,MAPK8,MCL1,MGEA5,MYBBP1A,MYC,MYO1B,NECAP2,NFKB2,PARVB,PDCD4,PRKRIP1,SMAD1,SPP1,SRC,STAT2,TIAM1,VCP,VIM,WBP2,WNT5A,ZEB1
SPP1	2.02	cytokine		0.939	0.021	ATM,AURKA,BAX,BCL2,BRCA1,CAPNS1,CCL3,CCL4,CCL5,CD44,CD9,CDC20,CDC25A,CDKN1A,COL1A1,COX7A2L,CXCL8,DHCR7,E2F1,FN1,GSTZ1,HMOX1,HMOX2,HOMER2,HTATIP2,ICAM1,ILK,ITGA3,ITGAV,ITGB5,MTA1,MTA2,MYC,MZF1,NDUFS4,NDUFS7,NDUFS8,NOTCH1,PGD,PIK3R1,PLOD1,PTPMT1,RB1,S100A4,S100A6,SELENOW,SEMA6C,SERPINF1,SPP1,SSB,TERT,TGFBR1,TIMP1,TM7SF2,TP53,TXNRD2,VAT1,VEGFA,VIM
SIAH2	0.267	transcription regulator		-1.406	0.0212	ACPP,DBI,DCC,DDT,DHCR24,EGLN1,EGLN3,HIF1A,NCOR1,NDRG1,SCAP,TINF2,TP53BP2
dichlorovinylcysteine		chemical toxicant		-1.429	0.0212	ENO1,GLOD4,HAAO,HSPA9,IGF1R,MDH2,ODC1,PKM,PPA2,PRDX5,PSMA1,SORD,TUFM
MTPN	0.648	transcription regulator	Activated	2.641	0.0214	ANXA1,BAX,BCL2,BCL2A1,BCL2L2,BNIP3,CASP3,CASP7,CCNA2,CCNB1,CCND2,CCND3,CDK1,COL1A1,FAS,FN1,GAS5,JUN,MIF,MTPN,MYC,NFKB1,RELA,S100A6,SPARC,SPP1,TAGLN,TNFRSF1A,TNFSF10,TUBA1A
tert-butyl hydroperoxide		chemical toxicant		0.818	0.0215	BBC3,BTK,CASP3,CXCL8,FAS,FN1,TFAM,TP53
CAPN3	-0.566	peptidase		0.707	0.0215	CCL5,DUSP1,FTH1,GPX3,GSTZ1,HMOX1,SELENOS,SOD2
lith-O-Asp		chemical reagent		0.438	0.0215	OLA1,PGK1,PSMB1,PTK2,PXN,RNH1,TRAP1,WDR1
PNN	0.089	other		0.113	0.0215	BSG,CDKN1A,DFFA,GDF15,JUN,MYC,RHOA,TIMP1
PARK7	0.202	enzyme		-0.837	0.0215	BAX,CXCL8,HIF1A,ICAM1,PTEN,SOD2,TXN,VIM
miR-143-3p (and other miRNAs w/seed GAGAUGA)		mature microrna		-1.481	0.0215	BCL2,DNMT3A,FNDC3B,MAPK7,MDM2,PLK1,PRKCE,TAGLN
SP2	-0.303	transcription regulator			0.0215	CDKN1A,DHFR,GNAI2,MAT2A,PCYT1A,PRKCD,PTGS1,SERPINH1
CBX3	0.077	transcription regulator			0.0215	BIRC5,CDC25A,CDK1,CDKN1A,E2F1,MYC,PLK1,STAT5A
RFX5	0.097	transcription regulator			0.0215	CD74,COL1A1,CR2,GCNT2,HLA-B,HLA-DMB,HLA-DRA,HLA-DRB1
S-nitroso-N-acetylpenicillamine		chemical reagent		1.092	0.0216	ADM,BCL2,BNIP3,BRCA1,CDKN1A,CXCL8,DDIAS,DDIT3,FAS,HIF1A,HSPA1A/HSPA1B,MARCKSL1,TP53,VEGFA
NFE2L1	1.753	transcription regulator		-0.194	0.0216	BIK,GCLC,GSTP1,HMOX1,NQO1,PSMA7,PSMB1,PSMB2,PSMB5,PSMB7,PSMC2,PSMC3,PSMD11,TFAM
EZR	-0.327	other		-1.279	0.0216	ATF3,BAX,BCL2,BIRC5,BOP1,DDIT3,DDIT4,EIF4EBP1,FAS,GEMIN5,IGFBP2,MYC,RPS6KB1,TRIB3
cytarabine		chemical drug		0.12	0.0217	BAX,BBC3,BCL2,BECN1,CCL5,CCNB1,CD274,CD86,CDC25A,CDK1,CDKN1A,FAS,FDXR,GADD45A,GAPDH,GPR132,ICAM1,ITPR2,MCL1,MDM2,RAE1,TNFRSF10B,TOP1,TP53,TP53INP1
HSF2	-1.342	transcription regulator		-0.681	0.0218	CCT3,CCT5,CCT8,HIF1A,HSBP1,HSPA1A/HSPA1B,HSPA4,HSPH1,JUN,PSMA1,PSMB2,PSMB5,PSMC4,PSMD3,STAG3,TXN
10E,12Z-octadecadienoic acid		chemical - endogenous mammalian		1.447	0.0225	ACOX1,ACSS2,ATF3,BCL2,CASP3,CREB5,CXCL8,DDIT3,EBF1,FADS1,FASN,GDF15,LDLR,NAMPT,NFAT5,NOTCH4,NR4A1,PBXIP1,PLIN2,PPP1R15A,SCD,TRIB3,UCP2,XBP1
EDN1		cytokine	Activated	3.626	0.023	ACTA2,ACTB,ANXA1,ANXA6,ARHGEF11,ATF6,BCL2,BCL2A1,CCR7,CDC25A,CDC42,CDK1,CST3,CTNND1,CXCL8,CXCR4,EIF3J,FN1,GRN,HIF1A,HSPA5,HSPA8,ICAM1,INSR,ITGAV,ITGB1,ITPR2,JUN,MAP2K1,MARCKSL1,MBP,MPRIP,MSN,MYC,MYL6,MYO9B,NCF1,NFATC3,NPM1,ODC1,PDIA6,PLOD1,PPARA,PRKCA,PRKCB,PRKCD,PRKCE,PTGS1,PXN,RPSA,SLC2A1,SOCS1,SOCS3,SOX5,TIMP1,TP53,TPM3,TPT1,UBTF,VCAN,VCL,VEGFA,VIM,YWHAE
KDM8	2.23	enzyme	Activated	2.449	0.0236	ENO1,HK2,LDHA,PDK1,PKM,SLC2A1
CREB3L2	-0.493	transcription regulator		1.664	0.0236	ATF5,HSPA5,MCL1,MX1,SEC23A,SEC24C
EIF4G2	0.22	translation regulator		1.633	0.0236	ACTB,CCND2,CDKN1A,CTSD,HIF1A,JUN
digoxin		chemical drug		1.085	0.0236	ABCB1,ACACA,FASN,HIF1A,NDRG1,TP53
RLIM	-0.87	enzyme		1	0.0236	CDKN1A,FN1,LDB1,SKIL,SMAD7,VIM
2-hydroxy-1-naphthylaldehyde isonicotinoyl hydrazone		chemical reagent		0.663	0.0236	CCNB1,CCND2,CCND3,CDKN1A,GADD45A,RB1
alpha-santalol		chemical reagent		0.663	0.0236	BRCA1,CCNB1,CDK1,CDKN1A,CHEK1,TP53
RFWD2	0.035	enzyme		0.186	0.0236	ACACA,CDKN1A,FAS,ICAM1,PPARGC1A,TRIB3
CAMK2N2		other		0	0.0236	BAX,BCL2,CDKN1A,MDM2,RB1,TP53
FTH1	2.536	enzyme		-0.075	0.0236	ABCB4,CD86,FTH1,FTL,SHMT1,TFRC
gossypol		chemical drug		-0.401	0.0236	ATF3,CXCL8,MCL1,NCOA1,NCOA3,SAT1
sphingomyelin		chemical - endogenous mammalian	Inhibited	-2.449	0.0236	ELOVL5,FASN,ICAM1,NR1H3,PLTP,SCD
ANG		enzyme			0.0236	BAX,BCL2,CCL5,CDKN1A,CXCL10,TP53
RNA polymerase II		complex			0.024	ACTB,AGPAT2,ASNS,ATP13A2,ATP6V0A1,BCL2,BLNK,BRCA1,CASP7,CBX5,CCL5,CCNB1,CCND2,CDKN1A,CSF1,CXCL8,CXCR4,CXCR5,CYP1A1,DDIT3,DDX11,DHFR,DLGAP5,DUSP1,EBAG9,ENO1,FANCI,GADD45A,GADD45B,GAPDH,GBP2,GDF15,HCST,HDAC2,HLA-DQA1,HNRNPU,HSPA1A/HSPA1B,ICAM1,IL2RA,JUN,KMT2A,KPNA2,LDLR,MAD2L1,MAP2K1,MAP2K2,MAPK1,MAPK8,MCM3,MEIS1,MYC,NBPF10 (includes others),NCOA3,PKMYT1,POLB,POLR2A,PRUNE1,PSMB9,PTK2,RAD51AP1,RALGD…
miR-145-5p (and other miRNAs w/seed UCCAGUU)		mature microrna		-1.394	0.0241	ABRACL,ACTA2,AHNAK,C11orf58,CBFB,CCNA2,CLINT1,DFFA,DTD1,FBXO28,FLI1,IGF1R,KRT7,MAPK7,MDM2,MYC,RASA1,RTKN,SOD2,SWAP70,TAGLN,TPM3
CXCL12		cytokine		-0.473	0.0242	ACTA2,ADAM17,ATRX,BAX,BCL2,BCL3,BMP1,CANX,CCL5,CCNT1,CD44,CD47,CD9,COL1A1,CPSF1,CXCL10,CXCL8,CXCR4,DAD1,DNAAF4,DOCK9,ERCC1,FAS,FN1,FYN,GOPC,GSR,HCLS1,HIPK3,ICAM1,IFI27,IFNGR2,IL2RA,ITGAL,ITGB1,JUN,LOXL2,MARCKS,MYC,NCK1,NR4A1,NUMA1,PKD1,PRKCD,RANGAP1,RHOC,RPS6KA3,RPS6KB1,RRAS,RUNX3,SELPLG,SOCS1,SOCS3,STRAP,TIMP1,TNFRSF10B,TNFRSF10D,TNFSF10,TNNC1,TP53,VIM,XRCC3,XRCC5
tert-butyl-hydroquinone		chemical reagent	Activated	3.04	0.0242	AGL,ATF3,AXIN1,BACH1,BCL2,CYP1A1,DYRK2,ERCC5,FTH1,FTL,GADD45A,GBE1,GCLC,GNAI2,GSR,GSS,GSTP1,HERPUD1,HMOX1,HSPA5,HSPA8,IL2RA,JUN,MAP2K4,MTA1,NQO1,RASSF2,SLC1A1,SNX19,WNT5A,ZNF184
ITGA6		transmembrane receptor	Activated	2.343	0.0244	BAX,BCL2,BIRC5,CCND2,ITGA3,RELA,RPSA,TP53,VEGFA
COPS5	-1.087	transcription regulator		0.351	0.0244	AIMP1,BAX,CDKN1A,H2AFX,HIF1A,IFNAR1,MARS,STAT3,TP53
anisomycin		chemical - endogenous non-mammalian		-0.133	0.0249	ABCB1,ATF3,BCL2,CDKN1A,CFLAR,CXCL8,CYP1A1,DUSP1,FMR1,HIF1A,HSPA5,JUN,LDLR,MAPK8,MCL1,NR4A1,SIGIRR,SKIL,SPP1,TERT,VEGFA
NFKB2	-1.214	transcription regulator	Activated	2.362	0.0253	BCL2,CCL19,CCL5,CCR7,CD86,CDKN1A,CFLAR,CR2,CTSS,CXCL8,CXCR4,CXCR5,FCER2,HLA-DMB,HLA-DOA,HLA-DQA1,IL23A,IRF4,MAT2A,MYB,MYC,NFKB2,PTEN,PXN,SOD2,TRAF1
mir-10		microrna		-1.264	0.0253	ALOX5,AP1M1,APC,BAX,BCL2L2,BMF,CD44,CD86,E2F1,HDAC4,HIF1A,HTATIP2,IGF1R,IRF4,KLF13,MCL1,MKNK2,MTOR,MYD88,NF1,PSMD8,PTPN18,RB1,SMARCA5,SUV39H1,TBC1D1,TGFBR1,TP53,TRA2B,VEGFA
CAT	0.342	enzyme		-1.469	0.0257	ADM,BAX,BCL2A1,CDKN1A,COL1A1,CXCL8,FN1,GCLC,HIF1A,HLA-DRA,HMOX1,HSPA4,IGF1R,IL2RA,MCL1,TIMP1,TNFRSF10B,TP53,VIM,XAF1
Histone h4		group			0.0258	ABCB1,ADA,AFMID,AHSP,CCL4,CCL5,CCND3,CDC25A,CDC6,CDK1,CDKN1A,CFLAR,CXCL10,CXCL8,DHFR,DUSP16,E2F1,FASN,FMR1,GSTP1,ICAM1,IL2RA,KMT2B,LEF1,MAD2L1,MCM3,MCM4,MED27,MSH5,NEDD4L,NF1,OAS3,PREX1,PRMT3,RBL1,RPL12,RPS6,RRM2,SHANK2,SMAD7,SOCS3,SPP1,STAT3,SUZ12,SYNPO,TAGLN,TERT,TGFBR1,TNFRSF4,TNFSF10
15-deoxy-delta-12,14 -PGJ 2		chemical - endogenous non-mammalian		1.788	0.0263	ACTA2,BAX,BCL2,BECN1,BIRC2,BIRC5,BRCA1,CASP3,CCL3,CCL5,CCNB1,CCND2,CCNG1,CDKN1A,CFLAR,COL1A1,CTSB,CTSD,CXCL10,CXCL8,DDIT3,DDX58,DGKA,DNAJB1,E2F1,E2F2,FKBP4,FN1,FTH1,GADD45A,GCLC,GDF15,GSR,GSTP1,HLA-DRA,HMOX1,ICAM1,JUN,MAP1LC3B,MAPK14,MCL1,MYB,MYC,NFKB1,NFKBIB,NQO1,P4HA1,PARP1,PRDX1,PTGES2,RARRES3,REL,SCARB1,SOCS1,SOCS3,SPP1,STAT1,TP53,VEGFA
SMARCE1	-0.4	transcription regulator		0.333	0.0264	BCL2,BRCA1,BRCA2,CCNB1,CDK1,CENPE,CENPF,CTSD,CYLD,MYC
DCAF1		kinase		-1.521	0.0264	BMF,CDKN1A,KLF10,OPN3,PPIF,SOCS3,TCF3,TNFSF10,TOB1,TXNIP
garcinol		chemical - endogenous non-mammalian		0.18	0.0272	BAX,BAZ1A,BCL2L2,BCL6,BFAR,BLZF1,BRAP,BUB1B,CASP4,CDC34,DAPK1,ELF4,GSPT1,GTF2I,GTF3A,HMGN1,HMGXB4,HSF4,LETMD1,NFE2L1,NFKB1,PHTF1,PIM2,POLR2J2/POLR2J3,RELB,TADA2A,TAF6,TNFRSF10B,TP63,TPT1,TXNDC9,ZNF335
CSF3		cytokine		1.141	0.0273	ARHGDIA,BAX,BCL2,BIRC5,CAPG,CCL3,CCL5,CCND2,CCND3,CCR7,CD44,CST3,CTSD,CXCL8,CXCR4,ENTPD1,ERAP2,FUS,GADD45A,GADD45B,HLA-DPA1,HLA-DQA1,HLA-DRA,HLA-DRB1,HMOX1,HOXB7,HSPD1,ICAM1,ITGB2,JAK3,JUN,LTA,LY96,MCL1,MYC,NFATC1,NME2,ODC1,PIM1,PLCB2,PRKCA,PRKCB,PRKCE,RGS1,SLC20A2,SOCS1,SOCS3,SPI1,STAT3,TFRC,TNFAIP3,TNFRSF1A,TNFSF10,TP53,VEGFA,YPEL3
miR-29b-3p (and other miRNAs w/seed AGCACCA)		mature microrna		-1.138	0.0274	ARPC3,CDC42,CNOT8,COL1A1,DCP2,DNMT3A,DUSP2,FRAT2,GAS7,GMFB,HDAC4,HMGN3,KCTD3,LAMC1,LOXL2,MCL1,mir-29,PIK3R1,PTEN,SPARC,SRSF10,TNFAIP3,TP53,ZFP36L1
IRF2	1.474	transcription regulator		-1.993	0.0274	BCL2,CDKN1A,CTSS,CXCL10,DST,EIF2AK2,ERAP1,GBP1,HIST1H4C,IFI35,IRF7,MYH9,OAS1,PSMB10,PSMB8,PSMB9,PSME1,PSME2,SOCS1,TAP1,TAP2,TAPBP,TNFSF10,TRIM21
GH1		growth factor		1.87	0.0274	ACAA1,ACACA,ACSL1,ACTB,APC,ATF3,ATP5G2,BCL2,BPHL,C3,CCNB1,CCND3,COL18A1,COMT,CTH,CXCR4,DBI,DDIT3,DDT,FASN,FN1,FTH1,GADD45A,GCLC,GHRL,GLUD1,GSTP1,GTF2H1,HADHB,IGF1R,IL4R,INSR,ITGA1,JUN,JUP,LDLR,LIPE,MGST1,MT-CO2,MT-CYB,MT-ND3,MT-ND5,MYB,MYC,NRAS,PLA2G16,PPARA,PRDX1,PRDX3,PTEN,PTMA,RHOA,RPL6,SHMT2,SIRT1,SLC2A1,SMARCA4,SOCS1,SOCS3,SPP1,STAT5A,TKT,TNFRSF1A,TUBA1A,UBA7,UGDH,VEZF1,VIM,XRCC1
Stat3-Stat3		complex	Activated	2.17	0.0277	CDKN1A,FCER2,FTL,ICAM1,JUN,LTA,MYC,SOCS3,SOD2,VEGFA,WNT5A
Ikb		group		1.052	0.0277	BCL2,BLVRA,CCNB1,HSPA5,ICAM1,MAT2A,NFKB1,NR4A1,PTEN,TNFAIP3,TP73
SKP2		enzyme		0.4	0.0277	BBC3,CCND2,CDKN1A,E2F1,ODC1,PHB2,PTMA,RBL2,RHOA,SLC2A1,TP73
chloropromazine		chemical drug		0.692	0.0277	DHCR7,FADS2,FDFT1,HMGCS1,IDI1,LDLR,MVK,NR4A1,RDH11,SCD,SLC2A3,SQLE,SREBF2,TAGLN,TMEM140,TSC22D3,WIPI1
cerivastatin		chemical drug		1.116	0.0277	AGTRAP,ASS1,CCL3,CDKN1A,CNP,COL1A1,CXCL8,DBI,ENPP3,ETV6,FN1,GCH1,GPX1,HMGCS1,HMOX1,ICAM1,IDI1,IGF1R,INSR,ITGAL,ITGB2,JUN,MYC,NET1,PPARA,PTMA,TMSB10/TMSB4X,VEGFA
MAP3K7	-0.122	kinase		-0.532	0.0277	CCL5,CCR7,CXCL10,CXCL8,DDX58,GBP1,GBP2,GCH1,HMOX1,IFI44,IFIH1,IFIT1,IFIT2,IFITM1,IRF7,ITGB1,ITGB5,JUN,MAP2K3,OAS2,RELA,RGS2,SPTBN1,TERT,TNFSF10,VHL,WNT5A,XAF1
dexamethasone		chemical drug		1.848	0.0278	ABCB1,ABCB4,ABHD2,ACACA,ACOT7,ACSL1,ACSS2,ACTA2,ACTB,ACTG1,ADAM10,ADAM15,ADAM17,ADM,AGPAT3,AICDA,AKAP13,ALDH18A1,ALDH1L1,AMPD3,ANXA1,AP3S1,ARG2,ARHGAP17,ARHGDIA,ASNS,ASPH,ATP1A1,ATP1B1,ATP2B1,AUP1,BAX,BBC3,BCKDHA,BCKDK,BCL2,BCL2A1,BCL2L2,BCL6,BHLHE40,BIRC2,BIRC5,BLVRB,BLZF1,BMP1,BNIP3,BRCA1,BRCA2,BSG,BTG1,BTG2,BTN3A2,C1QB,C3,CALR,CANX,CAPN1,CARS,CASP3,CASP6,CCDC102B,CCL3,CCL5,CCNA2,CCND2,CCND3,CD…
SP4		transcription regulator		1.68	0.0284	ADH5,BIRC5,CDKN1A,HSPA5,IGF1R,MAT2A,NFKB1,PDE6B,PRKCD,PTDSS1,RELA,VEGFA
NOX4		enzyme		1.132	0.0284	BMF,CDKN1A,CTH,CXCL8,FN1,H2AFX,HIF1A,ICAM1,MCL1,SLC2A1,TP53,VEGFA
epoxomicin		chemical - protease inhibitor		0.912	0.0284	CFLAR,CXCL8,DDIT3,FOXO1,H2AFZ,HSPA5,PSMB1,PSMB3,PSMB4,PSMB5,RAD51,SIRT2
celecoxib		chemical drug		1.107	0.0287	ALOX5,ATM,BAX,BCL2,BCL2A1,BFAR,BIRC2,BIRC5,BLK,CASP3,CDKN1A,CENPF,CFLAR,CHEK1,DDIT3,DNAJB9,E2F1,FAS,GADD45A,GDF15,HMOX1,HSPA5,HUS1,ICAM1,IGF1R,MAPK8,MCL1,MDM2,MKI67,RELA,SLC25A4,SLC25A6,ST3GAL3,TNFRSF10B,TNFRSF10D,TP53,TP63,TP73,TRAF1,WNT5A
4-(2-aminoethyl)benzenesulfonylfluoride		chemical - protease inhibitor		0.171	0.0287	ACSS2,CASP4,CDKN1A,COL1A1,CXCL8,DDIT3,ENPP3,FN1,HMOX1,HSD17B11,HSPA5,SOD2,SPN
R-WIN 55,212		chemical reagent		0.015	0.0287	BAX,BCL2,CASP3,CASP6,CASP7,CCND2,CXCL8,E2F1,E2F2,ICAM1,RB1,TFDP2,TP53
SSRP1	-0.033	other		1.432	0.0288	CDKN1A,DUSP5,HIST1H1C,HIST1H2AC,IFITM1,LOXL2,LYPLA1,MDM2,MSN,MT-TY,TAGLN,TNNI2,TOP1,TP53I3
ANXA2	1.581	other		-0.467	0.0288	BAX,CDKN1A,FAS,GADD45A,JUN,MDM2,MTOR,MYC,PTEN,TNFRSF10B,TP53,TP53I3,ULK1,ZMAT3
MBTPS1	2.506	peptidase		1.134	0.0294	ACACA,COL10A1,FASN,FDFT1,LDLR,SCD,SREBF2
ORMDL3	-0.052	other		0.343	0.0294	ADAM8,CD48,CXCL10,CXCL8,OAS1,OAS2,OAS3
ibrutinib		chemical drug		-0.378	0.0294	BCL2,CD44,FAS,ITGA4,ITGB1,RELA,UGCG
UGCG	-1.093	enzyme		-1.709	0.0294	ABCB1,BAX,BBC3,CASP3,CDKN1A,GLS2,ICAM1
TOPBP1	0.37	other	Inhibited	-2.63	0.0294	BAX,BBC3,CDKN1A,COQ8A,GADD45A,HIC1,MDM2
AK1	1.091	kinase			0.0294	AK1,ENO1,ENO3,GAPDH,GLUD1,LDHA,PKM
SASH1		other	Activated	2.353	0.0303	ACPP,ATM,BBX,CCL4,CCND2,CITED2,CXCL10,DAXX,HELZ2,IFIT2,IL15RA,IRF7,ISG20,LTA,NFKBIZ,NMI,PELI1,PLA1A,RBL1,SAP30,SH3BP5,SOCS1,STAT1,STAT2,TCF4,TRIM21
SMARCA4	-0.67	transcription regulator	Activated	6.052	0.0304	ABCB1,ABHD2,ABRACL,ACSL5,ACTA2,ACTN4,ADAM15,AHNAK,AIM2,AP1S2,APOBEC3G,APOL3,ASNS,ATG9A,ATP2A1,BCL2A1,BIN1,BIRC5,BNIP3L,C19orf12,CARD16,CARD17,CCDC85B,CCNA2,CD163L1,CD44,CD52,CD74,CDC25A,CDC6,CDKN1A,CLDND1,CLIC2,CNP,COL1A1,COMMD3-BMI1,COTL1,CSF1,CTSB,CTSH,CTSS,CUL4A,CUL4B,CXCR4,CXCR5,CYP1A1,DGKG,DHFR,DUSP13,DYNC1H1,E2F1,EBF1,ENO3,EPHA4,FABP6,FAS,FCGR2A,FCHSD2,FLNB,FN1,GADD45A,GADD45B,GAPDH,GBP1,GC…
PIM1	-1.58	kinase		0.624	0.0307	ABCB1,BBC3,BCL2,CCNB1,CCND2,CCND3,CDC25A,CDKN1A,DNM1L,GLB1,GNL3,IGF1R,IL2RA,INSR,MDM2,MYC,PIM1,PPARGC1A,SOCS1,TP53,VCP
HDAC5	-1.405	transcription regulator		0	0.0307	ACSL1,ACTA2,ATP5B,ATP5D,CDK7,CDKN1A,DAPK1,HK2,HLA-DRA,MAP3K3,MAPK7,MYC,NDUFA1,NR4A1,PFKL,PPARA,PPARGC1A,PTEN,SCD,TAGLN,TNFRSF1A
SOCS1	0.93	other		-1.237	0.0312	BAX,BCL2,BCL2A1,BID,CCL3,CCR7,CD44,CD86,CFLAR,CXCL10,CXCL8,DDX58,DUSP1,FAS,ICAM1,IFI16,IFI44,IFIH1,IFIT1,IFIT2,IFNAR1,IL4R,IRF7,ISG20,JAK2,JUN,MAP3K5,MX1,MYD88,OAS1,OAS2,RALGDS,RB1,RELA,SOCS1,SOCS3,STAT1,STAT3,STAT5A,STAT6,VAV1
wortmannin		chemical - kinase inhibitor		-1.539	0.0313	ACACA,ACTA2,BAX,BCL2,BIRC5,CASP3,CCL4,CCL5,CCND2,CCND3,CD44,CDKN1A,CFLAR,CKB,COL1A1,CSF1,CXCL10,CXCL8,DDIT3,DLG2,E2F1,E2F2,EIF1AX,ENTPD1,FASN,FN1,GCLC,GSTP1,HIF1A,HMOX1,ICAM1,IGF1R,IL23A,IL2RA,INSR,JUN,MCL1,MSN,MT2A,MYC,NFKB1,NR4A1,NRAS,OGT,P4HA1,PDPK1,PTEN,PXN,RCC1,RHOA,SAMSN1,SCARB1,SLC1A1,SOCS3,TFRC,TNFSF10,TP53,TPI1,TPM1,TYMP,VEGFA,VIM
PEMT	1.286	enzyme		1.432	0.0318	DDIT3,DERL2,HERPUD1,PEMT,PTDSS1
WNT5B		other		1.177	0.0318	ACTA2,COL1A1,FN1,RBL2,VCAN
TSG101	-1.103	transcription regulator		1.133	0.0318	CDKN1A,MDM2,NR3C1,TP53,TSG101
miR-192-5p (and other miRNAs w/seed UGACCUA)		mature microrna		0.468	0.0318	BIRC5,DHFR,DTL,IGF1R,ZEB1
porfimer sodium		chemical drug		0.314	0.0318	CDKN1A,DUSP1,HSP90B1,HSPD1,TP53
PNPLA8	-0.503	enzyme		0.07	0.0318	FBXO32,HMOX1,HSP90B1,HSPA5,NQO1
ATF7	0.238	transcription regulator		-0.218	0.0318	DDIT3,DUSP1,DUSP10,DUSP5,MAPK14
DIABLO	-1.52	other		-0.351	0.0318	BIRC2,BIRC5,CDKN1A,CFLAR,MKI67
uridine		chemical - endogenous mammalian		-0.447	0.0318	ACOX1,BDH1,CASP3,EEF1A1,HADHB
MFN2	-0.236	enzyme		-1	0.0318	BAX,BCL2,DDIT3,PPP1R15A,XBP1
ISGF3		complex			0.0318	HIF1A,IFIH1,IFIT2,IRF7,TNFSF10
rottlerin		chemical toxicant		-0.001	0.0328	APOBEC3B,APOBEC3G,ATP6AP2,BAX,BIRC5,CASP2,CCND3,CDK1,CDKN1A,COL1A1,CXCL8,DDIT3,DNMT1,ECE1,EEF2K,HMOX1,ICAM1,IL32,ITGB1,JUN,MDM2,MPZ,PDCD4,PLD1,PRDX1,PRKCD,RGS2,TNFRSF10B
FOS		transcription regulator		0.561	0.0329	ABCB1,ACOX1,ACTG1,AFF4,ARF1,ARPC5,ASAP1,ASL,ATF3,ATF7IP,ATP2C1,BCAR3,BLMH,CALU,CAPN2,CASP3,CASZ1,CCL5,CCNA2,CCNG1,CD164,CD44,CERS4,CFLAR,CLIP1,COL16A1,COL18A1,COL1A1,CPSF1,CREBBP,CTH,CTNND1,CTSB,CTSH,CXCL8,DAP,DDX3X,DEDD,DLG1,DNMT1,E4F1,EEA1,ENO1,EPS8,ERCC1,ERCC4,ERCC5,FARS2,FASN,FN1,FTH1,GAS5,GBA,GIT2,GM2A,GSK3B,GSR,GSTP1,HIPK3,HLA-B,HMMR,HMOX1,HSP90B1,HSPA5,HTATIP2,ICAM1,IKBKAP,IL23A,ITGB1,JUN,…
TSH		complex	Activated	3.259	0.033	AAMP,CCND3,CDKN1A,COIL,CTSS,CXCL8,DAG1,ERP29,FOXO1,FTH1,GAPDH,GCH1,INSR,LRP5,MYC,PAX8,PTEN,SLC2A1,SOCS1,SOCS3,SOD2,TSHR,TTF2,WNT5A
nitric oxide		chemical - endogenous mammalian	Activated	2.947	0.0332	ATF3,BAX,BBC3,BCL2,BIRC2,BIRC5,BNIP3,CASP7,CCNG1,CD44,CDKN1A,CTSH,CXCL10,CXCL8,DAG1,DDIT3,DUSP1,ECE1,FAS,FTH1,GADD45A,GCLC,GNRH1,GSTA4,GSTP1,HMOX1,HSP90AA1,HSP90AB1,JUN,MDM2,MGST1,MKI67,MT-CO1,MYC,NDRG1,NQO1,NR3C1,ODC1,PDIA4,PPARGC1A,PRDX5,PRKDC,PTGS1,RHBDF2,SGK1,SPP1,TFRC,TLN1,TP53,TP53I3,VCL,VEGFA
epirubicin		chemical drug		1.756	0.0334	ABCB1,BAX,DUSP1,NBN,OTUB1,PINX1,TNFRSF10B,TP53
ITGB4		transmembrane receptor		0.787	0.0334	BAX,BIRC5,CCL5,mir-29,PTK2,SPARC,TP53,VEGFA
APEX1	1.632	enzyme		0.64	0.0334	ABCB1,ALOX5,CAD,FTH1,NCL,SIRT1,TP53,VEGFA
Ren2		peptidase		0	0.0334	GNAI2,MT-CO1,NCF4,RAC1,SPP1,TFAM,TIMP1,VEGFA
IFT57	-1.596	other		-0.612	0.0334	BCL2,CASP10,CASP3,CASP7,MT-ND1,PTCH1,REST,SDHA
stallimycin		biologic drug	Activated	2.488	0.034	CSF1,CXCL10,CXCL8,IFI16,IFI27,IFI44,IFI6,IFIH1,IFIT1,IFIT2,IFITM1,IRF4,IRF7,MX1,OAS1,SP110,STAT1,TNFSF10
decitabine		chemical drug	Activated	5.187	0.0341	ABCB1,AGRN,AIM2,ALDH1A2,ALOX5,ANXA2,APC,BAX,BCL2L2,BNIP3,BRCA2,BTG1,CA9,CASZ1,CCL5,CCNA2,CCND2,CCND3,CCR7,CD226,CD44,CD79B,CD9,CDC42BPG,CDC73,CDK1,CDKN1A,COL1A1,COMT,COPA,CTNNBIP1,CXCL10,CXCR4,CYP1A1,DAPK1,DNMT1,DST,DUSP1,EEF1A1,EEF1B2,EEF1G,EIF2AK2,EIF3F,FAS,FDXR,FMR1,FN1,GADD45B,GDF15,GLB1,GLRX,GPX1,GSTP1,HELLS,HIC1,HK2,HLA-B,HLA-C,HLA-E,HMMR,HSPA1A/HSPA1B,IFI16,IFI27,IFI35,IFIT2,IFITM1,IGFBP2,…
BTNL2		transmembrane receptor		0.253	0.0344	ACTR3B,APPL2,CAPN3,CD74,CDKN2C,CERK,CHD7,DAPP1,ENTPD1,FGR,GBP3,GPD2,IGFLR1,IGHM,ITGAE,LDLRAD4,MYO10,PDE7A,PHLPP1,RALGDS,RRAGD,S100A4,SLC15A2,SPECC1,TGFBR1,TNFSF10,YPEL2
MEF2D	-1.412	transcription regulator		1.45	0.0344	BACH2,BCL2L2,BLK,CCND3,CDC6,CDT1,FN1,HDAC5,HDAC9,IRF4,JUN,JUND,MCM3,MCM5,MCM6,MT-ND6,NR4A1,PPARA,PPARGC1A,PTEN,TNNC1,VIM,ZEB1
CD247		transmembrane receptor		0.957	0.0344	COL4A5,DEXI,EIF2S2,FCGR2A,HSP90AA1,HTATSF1,MTHFD2,MTHFS,NKTR,PPIL2,RPP30,RPS17,SLC25A1,SPOP,SRP14,SSR4,TAF15,TAF1A,TARDBP,TRA2A,VPS4B,XAF1,ZNF133
Lh		complex		0.929	0.0346	ACP2,ACPP,ACTA2,ACTB,ADCY7,ARHGAP1,ARNTL,ATP2B1,BECN1,BNIP3L,CAMK2G,CASP4,CCND2,CDC42EP4,CDK14,CDK16,CFLAR,COL18A1,CREBL2,CTNND1,CXCL8,CXCR4,DAPK1,DHCR7,DUSP1,DUSP14,FDXR,GBP1,GNRH1,HK2,ILK,ITGA3,ITGB5,KIDINS220,MAP1LC3B,MAP2K1,MAP2K3,MAP3K5,MAPK14,MCL1,NOL3,P4HA2,PDE4D,PER1,PGK1,PHKA2,PIK3CD,PLPP1,POP5,PPIH,PPP2R5B,PPP2R5C,PPP3R1,PRKAR2A,PRKX,PSIP1,PSMD3,PTGS1,PTPRF,RAB1A,RAB33B,RAB5C,RANGAP1,RE…
methapyrilene		chemical drug	Activated	2.154	0.0354	ACAA1,ACTG1,ALDOA,ANXA2,ASS1,ATF3,BCKDHA,BTG2,CCNG1,CDC34,CST3,CTSB,CTSS,DBI,DDIT3,EEF1A1,EIF2S1,GADD45A,GCLC,GSK3B,GSS,HMOX1,HSPA5,IFRD1,ITGB1,LCAT,MAP2K1,MAPK14,MAPK8,MYC,NSFL1C,ODC1,PC,PPP1R2,PPP2R2A,PRKCB,RIPK3,RPL13A,RPL27,RPS8,RPS9,SCD,SERP1,TP53,TUBB,UPB1
PTK2B	0.912	kinase		1.191	0.0359	CXCL8,IGHM,JUN,NEDD9,PTK2,SOCS1,TERT,TP53,VCL
GABPB1	0.001	transcription regulator		0.808	0.0359	AURKA,BRCA1,COX4I1,IL16,ITGB2,OXTR,RRAS,TSHR,UTRN
PS-1145		chemical - kinase inhibitor		0.19	0.0359	BIRC2,CCL5,CXCL8,E2F1,EBI3,HSPA5,ICAM1,RB1,TNFAIP3
dichlororibofuranosylbenzimidazole		chemical toxicant		-0.684	0.0359	CDKN1A,CTSD,CXCL8,CYP1A1,DHX9,HIF1A,MYC,RAD51,TP53
alpha-tocopherol succinate		chemical drug		-0.863	0.0359	BCL2,BIRC5,CASP3,HIF1A,MAPK1,MAPK8,TP53,UCP2,VEGFA
miR-21-5p (and other miRNAs w/seed AGCUUAU)		mature microrna		-1.351	0.0359	ACTA2,BTG2,C8orf44-SGK3/SGK3,CDC25A,CDKN1A,CFL2,FAS,GLCCI1,HIPK3,LRRFIP1,MARCKS,MTAP,MYD88,PDCD4,PELI1,PIK3R1,PTEN,SMAD7,SOX5,STAT3,TAGLN,TPM1
H2AFY	0.113	other		-1.339	0.036	BMI1,BRCA2,CCND2,CDKN1A,CDKN2C,CITED2,FASN,FN1,GADD45A,HUS1,IRF7,LIN28B,NBN,PARP1,SPARC,TERT
bisindolylmaleimide I		chemical - kinase inhibitor		-1.917	0.0368	BCL2,BCL2A1,CCND2,CD44,CDKN1A,CXCL8,E2F1,E2F2,EIF4EBP1,FN1,GDF15,HMOX1,HSP90AB1,HSPA5,ICAM1,IL23A,JUND,KRT10,MAPK1,MAT2A,NR4A1,OXTR,PDCD4,PITPNB,PLD1,POU2F2,PRKCA,PRKCD,PRKCE,SAMSN1,SOD2,TNFSF10,TRAF1,TSG101,VEGFA
EGR3		transcription regulator		-0.801	0.0368	BCL6,CBLB,GINS2,IL2RA,JUN,LMO7,NF1,NOTCH1,PABPC1L,PLXND1,RCCD1,SLC15A2,SOCS1,SOCS3,ZNF292
miR-203a-3p (and other miRNAs w/seed UGAAAUG)		mature microrna		0.73	0.0374	ABCE1,BMI1,EZH2,NDRG3,RNF2,SIRT1,SOCS3,SRC,SUZ12,TP63
Ifn		group		1.631	0.0374	BCL6,CD44,CD58,CD86,CXCL10,DDX58,DHX58,EIF2AK2,FAS,HIF1A,ICAM1,IFI16,IFIH1,IFIT1,IFITM1,IFNAR1,IL10RA,IL15RA,IL23A,IL32,IRF7,ISG20,ITGA4,MX1,NUB1,OAS2,OAS3,PTPRJ,RARRES3,SOCS1,SP100,SPP1,STAT1,TAP1,TFRC,TP53,TRIM21,TRIM22,TYMP,ZBP1
IgG		complex		-0.787	0.0374	ADM,ATP1B1,ATP1B3,C3,CALR,CCL3,CCL4,CCL5,CCND2,CD86,CD9,CDKN1A,CSF1,CTSC,CXCL8,DDIT3,DEGS1,DHCR7,DUSP1,DUSP14,FABP5,FCGR2A,FN1,GPX1,HLA-E,HSPA5,IER2,IFITM1,IL16,IL2RA,JUND,KRT10,LDLR,LGALS1,LGALS3,MS4A1,MYC,PEA15,PIM1,PLS3,PPIF,PPP1R15A,RND3,S1PR1,SLAMF7,SLC2A3,TAPBP,TNFAIP3,TNFRSF13B,TOB1,TRIM29,UGCG,VEGFA,ZMPSTE24
4-methylnitrosoamino-1-(3-pyridinyl)-1-butanone		chemical toxicant		1.247	0.0376	ALOX5,ANXA1,BCL2,CDKN1A,DNMT1,FASN,IKBKE,JUN,LCP1,NFKB1,RELA,SPP1,TKT,TP53I3
caspase		group		1.824	0.0381	BAX,BCL2,CCND2,CCND3,CDK1,CDKN1A,GLUL,HERPUD1,IL2RA,MCL1,NCF1,PTEN,RB1
3-methyladenine		chemical toxicant		0.443	0.0381	BCL2,BECN1,CD86,CXCL8,HMOX1,HSP90B1,HSPA5,HTT,IL23A,INSR,MAP1LC3B,TP53,TP73
prostaglandin J2		chemical - endogenous non-mammalian		-0.249	0.0381	CFLAR,CXCL8,GDF15,HMOX1,HSPA1A/HSPA1B,PSMB2,PSMB3,PSMB4,PSMB7,PSMD3,PSMD6,PSMD8,UBE2H
HEXIM1		transcription regulator		-0.473	0.0381	ANXA1,BBC3,CDKN1A,COL1A1,HIF1A,LOXL2,POLR2A,SLC2A1,SRSF6,TP53,VIM
amino acids		chemical - endogenous mammalian		-0.757	0.0381	ACTB,ASNS,DDIT3,GAPDH,HIF1A,JUN,ODC1,RPL32,RPS20,RPS6,SLC38A2
SUPT16H	0.624	transcription regulator			0.0381	CDKN1A,DUSP5,HIST1H1C,HIST1H2AC,HSPA1A/HSPA1B,IFITM1,LOXL2,LYPLA1,MSN,TNNI2,TOP1
SPARC	0.931	other		1.637	0.0381	AGK,ARG2,ATM,BHLHE40,BRCA1,BRCA2,BRIP1,CCL19,CDYL,CHAF1A,CIART,COL1A1,CTBP1,CYP1A1,DVL1,EHMT1,ELMOD3,FN1,HIST1H3D,HSF4,LEF1,LRP8,MBD4,MCM6,NDRG1,NOTCH1,PER2,POLE2,PPIH,RABL6,RRM1,SPARC,TRIM2,TRIM25,TRIM5,UBLCP1,VIM
ELOVL5	0.85	enzyme		0.124	0.0383	ABHD5,ACACA,FADS1,FADS2,FASN,FOXO1,HADHA,INSIG2,PLTP,PPARGC1A,SCD,TRIB3
miR-92a-3p (and other miRNAs w/seed AUUGCAC)		mature microrna		-0.803	0.0383	CCND2,CDK7,CDKN1A,FBXW7,HIPK3,MAP2K4,MYLIP,OSBPL8,PCGF1,PTEN,RFFL,TP63
indican		chemical - endogenous mammalian		-1.607	0.0383	BNIP3,CA9,CDKN1A,CITED2,CXCR4,EGLN3,HILPDA,HMOX1,ICAM1,RELA,SLC2A1,TP53
miR-221-3p (and other miRNAs w/seed GCUACAU)		mature microrna		-1.778	0.0383	BBC3,BMF,BNIP3L,DDIT4,GAS5,ICAM1,PIK3R1,PPP2R2A,PTEN,SH3BP2,SLC29A1,SOD2
GAST		other		1.966	0.0386	ANXA7,BTK,COX5B,HCFC1,HERPUD1,IMPDH2,JAK2,JUN,MAPK1,MCM3,MDH2,NACA,NARS,ODC1,PGK1,PIK3R1,PRDX3,RAC1,RHOA,RPL35A,RPL7,RPS19,RUNX3,S100A6,SPOP,SRC,SRSF2,STAT3
GFI1		transcription regulator		0.115	0.0387	BAX,BBC3,BCL3,CDKN1A,CEP95,CFLAR,CREBBP,CSF1,CXCL8,CXCR4,E2F5,EIF2AK2,ENTPD1,GUSB,HSP90AB1,ICAM1,IKBKB,JAK3,JUN,LTA,MYC,NFKB1,NFKB2,PTEN,RASGRP1,RB1,REL,RELA,RELB,STAT1,TNFRSF1A,TOLLIP,TRADD,TRAF2
mir-15		microrna		0.418	0.0395	BCL2,BCL2L2,BIRC5,CCL5,CCND2,CDC42,CDK7,CHEK1,DDX58,DICER1,EIF2B2,HSPA1A/HSPA1B,IFIT1,MCL1,MX1,MYB,OAS1,PIM1,SIRT1,TFAP4,TIMP1,TP53,UCP2,WEE1
lipopolysaccharide		chemical drug	Activated	6.49	0.0396	ABCB1,ABCB4,ABCC5,ABCF2,ABCG1,ACLY,ACSL1,ACTA2,ACTN4,ADA,ADAR,ADM,ADORA2A,AGER,AICDA,AK4,AKAP2,ALOX5,AMPD3,ANXA1,ANXA3,ANXA7,APEX1,APOBEC3B,APOBEC3G,ARG2,ARHGAP1,ARPC1B,ASAP1,ASS1,ATF3,ATP1A1,ATP2B1,ATP6AP1,AURKB,BAX,BCL2,BCL2A1,BCL3,BCL6,BECN1,BID,BIRC2,BLZF1,BSG,BTG1,BTK,C3,CALM1 (includes others),CALR,CAPN2,CASP3,CASP4,CASP7,CCL19,CCL3,CCL3L1,CCL4,CCL5,CCNB1,CCND2,CCNF,CCNL1,CCR7,CD163L1,CD22,…
raloxifene		chemical drug		0.768	0.0396	ADIRF,AIMP1,ANXA3,BCL2,BCL3,BIK,BLNK,CBX6,CCL5,CCNB1,CDKN1A,CSF1,CTSH,DBN1,DDIT4,DUSP1,DYNLL1,ECH1,FLNB,GNRH1,GNS,HIST2H2AA3/HIST2H2AA4,HIST2H2BE,HMOX1,HSPA1A/HSPA1B,IDH2,ITGB1,JUN,KLF6,KRT7,LDLR,LITAF,MAPK14,MATN2,MIF,MKI67,MXD4,MYO1B,NCOA1,NCOA3,NDRG1,PLK2,PLK3,RAC1,RHOA,ROCK2,SMAD7,SMPD1,SOCS1,SPP1,TBP,TERT,TFRC,TIMP1,TUBA4A
CXCL8	1.161	cytokine		1.331	0.0405	ABCB1,ANXA1,BAX,BCL2,CD44,CD74,CFLAR,COL18A1,CXCL8,FAS,ICAM1,IFRD1,IL2RA,ITGA1,ITGAL,ITGB2,LGALS3,MTOR,MTPN,MYO1E,NR3C1,PLD2,RAC1,SOCS1,TGFBR1,TNFRSF10B,TPM1
cadmium chloride		chemical toxicant		0.807	0.0405	CCL5,CHMP5,DDIT3,EEF1D,EIF3I,GADD45A,GCLC,GSR,HMOX1,HSP90AA1,HSPA13,HSPA5,IGFBP6,JUN,MCM7,MYC,TERT,TP53,TXN
coal tar		chemical drug		1.633	0.0406	CYP1A1,GCLC,GPX1,GSTP1,HMOX1,NQO1
ferric ammonium citrate		chemical drug		1.616	0.0406	C3,FTH1,FTL,GADD45A,HMOX1,MYC
CNB-001		chemical reagent		0.64	0.0406	ALOX5,ASNS,ATF3,DDIT3,HERPUD1,PPP1R15A
salubrinal		chemical reagent		0.126	0.0406	ATF6,CDC25A,EIF2S1,HSPA5,NFATC1,XBP1
AIFM1	1.543	enzyme		0.029	0.0406	AIFM1,BNIP3,CHCHD4,COX17,MT-CO2,NDUFS7
G2535		chemical reagent		-0.181	0.0406	BBC3,MTA2,PTEN,RELA,VIM,ZEB1
Fcor		enzyme		-1.067	0.0406	CDKN1A,GADD45A,PPARGC1A,RB1,RBL2,SOD2
L-serine		chemical - endogenous mammalian		-1.596	0.0406	CDKN1A,PCK2,PHGDH,PSAT1,PSPH,TP53
SH3KBP1	1.364	other		-1.633	0.0406	BCL2A1,CCND2,FN1,HIF1A,MYC,XBP1
CDCA7L	0.072	other			0.0406	CCNB1,CDC6,DHFR,MCM3,ORC1,RBL1
RUVBL2	-0.374	transcription regulator			0.0406	CCND2,CDKN2C,MCM3,MCM4,RBL1,TP53
RFX2	-0.936	transcription regulator			0.0406	ALMS1,DNAAF4,HLA-DRA,LMNA,MYC,RPL30
RARA	-0.279	ligand-dependent nuclear receptor	Inhibited	-2.346	0.0412	ABHD2,ACACA,ADAM10,ADAM17,ALDH1A2,ALOX5,ANO10,ARHGAP1,ASPM,ATF5,ATG13,BIRC5,CCNA2,CD44,CD53,CD9,CDK1,CDKN1A,CDKN3,CENPA,CENPF,CENPM,CENPU,CLMN,CLN8,CNOT4,CREBL2,CTNND1,CTSS,CXCL8,CXCR5,DUSP1,E2F1,E2F8,ELL2,FLCN,GDF15,HCP5,HELLS,HIST1H4C,HLA-B,HLA-C,HLA-J,HOXA5,IFI44,IFI44L,IL16,IL23R,ITGA4,JUN,JUP,KIF23,LGALS1,LGALS3BP,MAD2L1,MAML1,MAP3K10,MAPK1,METTL7A,MND1,MXD4,MYC,NCAPG,NCAPH,NCOA3,NCOA5,NEDD9…
baicalin		chemical - endogenous non-mammalian		1.171	0.0421	BCL2,BIRC5,CASP3,CCNG1,CIRBP,COL1A1,CXCL8,HMOX1,KCNJ13,LCAT,MBP,MDK,MGST1,MIF,MVP,SIRT1,SPARC,TAGLN
BMI1	0.791	transcription regulator	Inhibited	-2.408	0.0421	ATM,AURKA,BMI1,BNIP3,CDKN1A,FAM45A,GLIPR1,HK2,MCM3,NFKB1,P4HA1,RRM1,TERT,TP53,TUSC3,USF2,VEZT,VIM
PARP1	1.521	enzyme		-1.013	0.0422	BAX,BCL2,BRCA2,CASP4,CCL5,CD274,CXCL10,DNAAF4,E2F1,ECE1,FAS,FASN,GBP2,HMOX1,ICAM1,IL2RA,ITGAL,JUN,MDM2,MT-CO1,MTA1,MYC,NELL2,PARP1,PLA1A,PRIM2,RB1,RELA,RPA1,SH3BP2,SLC38A2,SOCS1,STAT1,TNFRSF10B,TP53
beta-hydroxyisovaleric acid		chemical - endogenous mammalian		1.214	0.0427	PSMB3,PSMC2,PSMC6,UBE2B
TP53BP2	0.771	other		1.108	0.0427	BAX,BBC3,FAS,TP53I3
KX-01		chemical drug		0.854	0.0427	MTOR,PXN,RPS6,RPS6KB1
USP11	0.901	peptidase		0.762	0.0427	BAX,BMI1,CDKN1A,TP53
CASP2	-0.846	peptidase		0.456	0.0427	BID,BIRC5,DIABLO,NFKB1
MCL1	-0.584	transporter		0.429	0.0427	BAX,MCL1,NQO1,TPT1
2-morpholin-4-yl-6-thianthren-1-yl-pyran-4-one		chemical reagent		0.106	0.0427	CFLAR,GLB1,RRM2,TNFRSF10B
PDZK1IP1		other		0	0.0427	BNIP3,PTGS1,SCARB1,SIRT2
PROK2		other		0	0.0427	BCL2,CDC25A,HIF1A,VEGFA
CIMO		chemical reagent		0	0.0427	BCL2,BID,BIRC5,ICAM1
MIA-459		chemical reagent		-0.152	0.0427	BAX,BCL2,NFKB2,RELA
MIA-313		chemical reagent		-0.152	0.0427	BAX,BCL2,NFKB2,RELA
sparfosic acid		chemical drug		-0.532	0.0427	BCL2,CDKN1A,TP53,TP73
KMT2E	-0.889	enzyme		-0.762	0.0427	CDC6,CDK1,E2F1,TP53
KRIT1	-0.266	other		-1.067	0.0427	JUN,NOTCH4,RHOA,SOD2
PHLPP2		enzyme		-1.993	0.0427	PRKCA,PRKCB,PRKCD,PRKCE
pictilisib		chemical drug	Inhibited	-2	0.0427	CXCL8,LDHA,SLC2A1,TFEB
acetazolamide		chemical drug	Inhibited	-2	0.0427	DDIT3,EIF2AK3,GUSB,HSPA5
vanillyl-N-nonylamide		chemical drug			0.0427	ATF3,DDIT3,GADD45A,HSPA5
nomilin		chemical - endogenous non-mammalian			0.0427	BAX,CASP3,CDKN1A,TP53
ETV3	-0.869	transcription regulator			0.0427	MYB,MYC,PRIM2,SPP1
DNAJA3	0.909	other			0.0427	BCL2,CXCL8,STAT5B,VEGFA
WRN		enzyme			0.0427	CDKN1A,CXCL8,HIF1A,PRKCD
RBFOX2	-1.101	transcription regulator			0.0427	PLOD2,PTBP2,PTEN,SRC
HDAC8	0.026	transcription regulator			0.0427	BMF,HOXA5,SOCS1,TP53
ingenol mebutate		chemical drug			0.0427	PRKCA,PRKCB,PRKCD,PRKCE
docetaxel		chemical drug		-1.084	0.0429	AURKA,BAX,BCL2,BIK,BIRC2,BIRC5,BUB1,CCNB1,CDC20,CDKN1A,CTNND1,CXCL10,ERBIN,GSTP1,IGF1R,MAD2L1,MCL1,mir-29,mir-320,NDC80,PDPK1,PIM1,PRKCA,SPAG5,TNFRSF10B,TP53,TUBB4B,TUBB6,UGCG
GPX1	2.278	enzyme		-0.48	0.0437	ACTA2,AGER,BCL2,CCL4,CXCL10,FAF1,FAS,GLRX,GPX3,ICAM1,PRDX6,RELA,SOD2,TNFRSF1A,TNFSF10,TRADD,TXN
cephaloridine		chemical drug		-0.812	0.0444	ATAD1,CCNB1,CD72,CDC45,CDC6,CDT1,CHEK1,CXCL10,DDIT4,E2F1,E2F8,EXO1,GINS2,GNAI2,GSTP1,HMOX1,HSPA1A/HSPA1B,HSPH1,LAMB3,MAPK8IP3,MCM3,MCM5,MCM6,MRPS36,NQO1,PCLAF,PIR,POLA2,PSMD11,SEPT10,TFRC,TONSL,TRIB3,VPREB3
forskolin		chemical toxicant	Activated	3.116	0.0449	ACOX1,ACPP,ACTA2,ACTB,ADORA2A,ADSL,AIP,AKAP13,ALDOA,ALDOC,ARHGAP1,ATF3,ATP1B1,ATP6AP2,ATP6V0B,ATP6V0C,ATP6V1A,ATP6V1G1,BCL2,BCL3,BHLHE40,BIRC5,BNIP3L,BTG2,CALM1 (includes others),CALR,CASP4,CCDC85B,CCL5,CCNB1,CCND2,CCND3,CD44,CD86,CD9,CDC42SE1,CDK14,CDK16,CDKN1A,CDKN3,CERK,CNN1,CNP,COL10A1,COL18A1,COL1A1,CREBL2,CSF1,CTBP1,CTNND1,CTTN,CXCR4,DAPK1,DDIT3,DDIT4,DHCR7,DNM1L,DUSP1,DUSP14,EBI3,ELL2,FAS,…
hexachlorobenzene		chemical toxicant	Activated	4.562	0.0452	AIFM1,ANXA1,ANXA2,ASNS,CD44,EFEMP2,ELF3,FCGR2A,FXYD5,GAS5,LGALS3,MYC,PSMB10,PSMB8,RCN1,RFTN1,SPP1,TES,TIMP1,TMSB10/TMSB4X,VIM
glutathione		chemical - endogenous mammalian		-1.045	0.0452	ABCB1,ASS1,ATF3,BAX,BCL2,CA9,CDKN1A,DDIT3,DFFB,GCLC,GNL3,GPX3,HIF1A,HMOX1,MAPK8,NDRG1,PDGFRB,SOD2,TNFRSF10B,TNFRSF8,VEGFA
manganese		chemical - endogenous mammalian		1.982	0.046	CDKN1A,DDIT3,GAPDH,GOLIM4,HSP90B1,HSPA5,SOD2
aphidicolin		chemical toxicant		1.078	0.046	BAX,CCNB1,CDKN1A,GADD45A,STAT1,TP53,TP73
selenite		chemical toxicant		0.97	0.046	BAX,BIRC5,HLA-E,TIMP1,TP73,TXNRD2,UVRAG
IL17D		other		0.358	0.046	CXCL10,EIF2AK2,IFNLR1,IL10RB,MX1,OAS1,SOCS3
IFNA17		cytokine		0.128	0.046	CD86,CXCL10,EIF2AK2,IFIH1,MX1,RARRES3,ZBP1
N1,N11-diethylnorspermine		chemical drug		0.098	0.046	BIRC5,CDKN1A,MT-CO1,MT-ND3,MT-ND6,SAT1,TP53
SAT1	1.216	enzyme		-0.098	0.046	CDKN1A,DHFR,EIF3F,GAPDH,IGFBP2,PPARGC1A,PRKAG1
noscapine		chemical drug		-0.524	0.046	BCL2,BIRC2,BIRC5,CFLAR,ICAM1,MCL1,TRAF1
VCP	1.037	enzyme		-0.555	0.046	BCL2,CCL5,CXCL8,DDIT3,DUSP1,HSPA5,NFKB2
NR1D1		ligand-dependent nuclear receptor		0.469	0.0467	ACACA,ACLY,ARNTL,BECN1,BNIP3,FADS2,FASN,MDH1,NAMPT,PDE8A,SIRT1,SLC2A1,STAT1,STK11,ULK1
hexamethylene bisacetamide		chemical reagent		-0.537	0.0467	BCL2,BCL2A1,CDKN1A,FN1,HSPA8,IMP4,MYB,NPM1,RACK1,RB1,RPL18,SNRPB,SPI1,TFRC,USF2
salmonella minnesota R595 lipopolysaccharides		chemical - endogenous non-mammalian		0.827	0.0479	ACSL1,AK3,ARHGAP25,BCL3,C8orf44-SGK3/SGK3,CASP4,CCL4,CCL5,CCNL2,CD86,CFLAR,CXCL10,CXCL8,GDF15,HLA-DMA,HLA-DMB,HLA-DPA1,HLA-DPB1,HLA-DQA1,HLA-DRA,ICAM1,IFIT2,IKBKE,ITPR2,JUN,LZTFL1,MAFF,MCM2,MDFIC,MKI67,NFKB1,NFKB2,NFKBIZ,PTPRJ,RELB,SLFN13,SLFN5,SOCS3,TNFAIP3,TPM3
SN-38		chemical drug		1.74	0.0481	BAX,BCL2L2,BIRC2,CCNB1,CDKN1A,FAS,GDF15,HK2,MCL1,MYC,NAMPT,TNFRSF10B,TP53,TTK
NLRP12		other		1.312	0.0481	BCL3,CREBBP,CXCL8,CXCR4,HLA-B,HLA-C,HLA-E,HLA-F,HLA-J,ICAM1,JUN,LY96,NR3C1,PSMB8
tempol		chemical drug		-1.128	0.0481	BRCA1,CXCL8,GCH1,ICAM1,MT-CO1,NCF1,PTEN,RELA,SGK1,SOD2,SPP1,TFAM,TP53,UCP2
fluticasone propionate		chemical drug		-0.582	0.0486	ABCG1,ADM,ALOX5,ARHGAP25,C1QB,C3,C8orf44-SGK3/SGK3,CCL4L1/CCL4L2,CCL5,CD74,CD86,CHIT1,CXCL10,CXCL8,DDIT4,EBI3,GADD45B,HCP5,HLA-DMA,HLA-DMB,HLA-DOA,HLA-DPA1,HLA-DPB1,HLA-DQA1,HLA-DRA,HLA-F,IFI27,IFIT1,ITGB7,LST1,MDFIC,METTL7A,MFGE8,MT2A,MX1,NAMPT,OAS2,PLAC8,PLIN2,PPARGC1A,PTGS1,RARRES3,SERPINF1,SIGLEC10,SLC29A1,SLC2A5,SPP1,ST6GAL1,STAT1,TAP1,TFPI,TIMP1,TPM3,TSC22D3,WARS
triclosan		chemical drug		1.134	0.049	ACTA2,COL1A1,HMOX1,JUN,MECP2,NCF1,NQO1,TIMP1
cryptotanshinone		chemical drug		-0.18	0.049	BCL2,BIRC5,CHEK1,DDIT3,GCLC,MTDH,TNFRSF10B,TP53
MXI1	1.861	transcription regulator		-0.565	0.049	APEX1,CCNB1,IARS,IMPDH2,MKI67,MTHFD2,MYC,ODC1
PKM	1.874	kinase	Activated	2.235	0.0493	ACLY,ENO1,ITGB1,LDHA,MAP2K5,MT-CO2,MYC,PDK1,PKM,PTK2,SLC2A1,STAT3,TGFBR1
PRKCZ	-3.185	kinase		0.44	0.0493	BAX,BCL2,CASP2,CASP3,CXCL8,HMOX1,JUN,MAPK1,MAPK7,MYC,PHGDH,PSAT1,VEGFA
BECN1	1.288	other		0.076	0.0493	BAX,BCL2,BECN1,BIRC5,BMF,CCL5,CXCL10,HTT,IL23A,SOD2,SPP1,ULK1,VPS35
oxaliplatin		chemical drug		0.365	0.0494	ANXA2,BAX,BBC3,BCL2,BIRC5,CASP3,CDKN1A,CFLAR,FAS,GDF15,mir-29,mir-320,SAT1,STAT1,STAT3,TMSB10/TMSB4X,TP53,TP73,VIM
LMNB1	-0.29	other	Inhibited	-2.621	0.0494	ACTN4,ATP5B,DHCR7,FASN,GDI2,HMGCS1,LARGE1,LDLR,LMNA,LMNB2,MGST1,PLIN2,RAD51,RCN1,REEP5,S100A13,SCD,SQLE,ZHX1
FBXO32	1.713	enzyme	Activated	3.196	0.0498	ALG12,ASF1A,BHLHA15,CALR,CCND2,DNAJB9,DNAJC3,EIF2AK3,ERP44,GADD45A,GCLC,GMPPB,HERPUD1,HSPA5,HYOU1,ITGA3,LEF1,NANS,PDIA2,PDIA3,PPP3CB,PRKCZ,PYCR1,SELENOS,SERP1,SLC33A1,SOD2,STT3A,XBP1
1-methyl-4-phenylpyridinium		chemical toxicant	Activated	2.428	0.0506	BAX,BBC3,CASP3,DDIT3,DDIT4,HIF1A,TFRC,TP53,TRIB3
MET		kinase		1.79	0.0507	ATM,AURKA,AURKB,BMF,CCND2,CD274,CD44,CDK1,CDKN1A,CITED2,CXCL8,E2F5,FBXO32,FN1,GCLC,HMOX1,IL15RA,ITGA3,ITGB1,JUN,LTA,MAD2L1,MDM2,MYC,NFKBIZ,NREP,PLK1,PLK2,SH3BP5,SOCS3,SOD2,SPP1,TRIM21,VEGFA
USP18		peptidase	Inhibited	-2.353	0.0511	CXCL10,IFI6,IRF7,IRF9,MX1,NFATC1,OAS1,SOCS1,SOCS3,TNFSF10
Sb202190		chemical - kinase inhibitor	Inhibited	-2.223	0.054	ABCB1,ALOX5,BCL2,BIRC5,CCL3,CCND2,CCND3,CD86,CDKN1A,COL1A1,CXCL10,CXCL8,CYP1A1,DGKA,EBI3,FCER2,FN1,HIF1A,HMOX1,HSPA5,IFIT1,IL23A,LDLR,MAPK8,P4HA1,PCBP2,PPARA,PPARGC1A,PRDX1,RB1,RETSAT,SGK1,SPI1,TGM1,TNFRSF10B,TP53,TP63,TYMP,UBR2,VEGFA
ERK1/2		group		1.808	0.0597	ALOX5,APH1A,ATF6,BAX,BCL2,BCL2A1,BIRC2,BRCA1,C3,CALR,CCL3,CCL4,CCL5,CCND2,CCR7,CD44,CD86,CDC25A,CDK1,CDKN1A,CFLAR,COL1A1,CTSB,CXCL10,CXCL8,CXCR4,DAPK1,DDIT3,DUSP1,ECE1,EIF2AK3,ENO1,FOXO1,GNRH1,HIF1A,HK2,HMGA1,HSPA5,ICAM1,IFIT1,IGF1R,IL2RA,ITGA3,JUN,JUND,KLF13,KRT17,LDLR,MAP2K2,MAP3K10,MAP4K1,MAPK1,MED1,MKNK1,MYC,NAMPT,PFKFB4,PKM,POLB,PRKCZ,PSMB10,PSMB8,PSMB9,RAB4B,RAC1,RAD51,RB1,RHOC,S100A6,SGK1,…
indomethacin		chemical drug	Activated	3.003	0.0607	ABCD3,ACOX1,ACSL1,ADAM8,ALOX5,ANXA1,ANXA2,ASNS,ATP6V0B,BAX,BCL2,BIRC5,BSG,BTG2,CAPN2,CBX4,CCNB1,CD44,CDKN1A,CTSD,CXCR4,DYNLL1,EFEMP2,ELF3,FASN,FCGR2A,FXYD5,GAS5,GBA,GDF15,HIF1A,HMOX1,INSR,LDLR,LGALS3,LIMA1,LOXL2,MANF,MCM3,MYC,P4HB,PDE4C,PIM1,PLA1A,PLIN2,PPARA,PRKCA,PSMB10,PSMB5,PSMB8,PSMB9,PTGS1,RCN1,RFTN1,RPS21,RPS28,RXRA,SLC7A5,SPP1,TES,TIMP1,TMSB10/TMSB4X,TNFRSF10B,TP73,TUBB,UAP1,UCP2,UQCR10,V…
seocalcitol		chemical drug		1.844	0.0609	BCL2,BIRC5,CDKN1A,CKS1B,E2F1,GADD45A,MCL1,MST1,MYC,NBR1,NOMO1 (includes others),PDGFRB,PTEN,RAB1A,RHOA,SGK1,SLC9A3R1,STAT3,STAT6,TFAP4,UVRAG,VEGFA
PSEN2		peptidase		-1.99	0.0624	ACSL1,ACTB,BAX,BCL2,C1QB,CAP1,CASP3,CD74,CD9,CTSC,CTSS,CTSZ,CYTIP,DBP,DHRS7,FBXW7,GAPDH,GAS5,GBA2,HLA-E,IGF1R,IMPACT,INSR,NOTCH1,PDGFRB,PTPRF,SLC38A2,TP53,UBC,UEVLD
SELPLG	1.953	other	Activated	2.496	0.0626	APOL3,BCL2A1,CCL3,CCL4,CDKN1A,CXCL8,CXCR4,HCK,IL4R,PRKCD,RELA,SERPINB9,STAT6
SIRT1	-1.254	transcription regulator	Inhibited	-2.134	0.0628	ABCB1,ABCG1,ACTB,BAX,BBC3,BIRC5,BNIP3,CCND2,CDKN1A,CFLAR,COL10A1,CTBP1,CYP1A1,DBP,DDB1,EBI3,EDEM1,EIF2S2,EP300,EPM2AIP1,ERO1A,FASN,FBXO32,FN1,FOXO1,GABARAPL1,GADD45A,GPAT4,H2AFZ,HIF1A,HMOX1,ICAM1,IDH2,IGF1R,KMT2B,LDLR,MED27,MGAT1,MGAT2,MT-CO1,MTHFD1L,MVK,MYC,MYL6,NAT1,NDUFA5,NEDD4L,NELL2,NF1,NRF1,PARP1,PC,PCK2,PER1,POLR1A,PPARGC1A,PRMT3,RELB,RPL13,SEC61A1,SHANK2,SIRT3,SIRT6,SOD2,STAT3,SYNPO,TERT,…
NPPB		other	Inhibited	-2.229	0.0647	BAX,COL1A1,EBP,FDFT1,FDXR,FN1,HMGCS1,IDI1,LDLR,PPARGC1A,SCARB1,SMAD7
SP3	-0.098	transcription regulator	Activated	2.958	0.0652	ABCB1,ACSL1,ACTA2,ADD3,ADH5,AHRR,ASNS,ATF3,BIRC5,BMF,CD2AP,CDKN1A,CDKN2C,CITED2,COL1A1,DHFR,DNMT3A,DUSP1,E2F1,EIF2AK2,FAS,GDF15,GLTP,GNAI2,HDAC4,HSPA5,IGF1R,ITGB5,JUN,LCAT,LDLR,MAT2A,NFKB1,PCYT1A,PEMT,PGK1,PKM,PREX1,PRKCD,PTDSS1,PTGS1,RASGRP2,RBL1,RELA,RRAS,SCARB1,SERPINH1,SGK1,SLC2A3,SLC39A8,SLC4A7,SOD2,SPARC,SRC,STAT1,TAGLN,TERT,TGFBR1,TGM1,TIMP1,TNFRSF4,TNNC1,TP53,TSPO,VEGFA,VIM
N-acetylsphingosine		chemical reagent	Activated	2.574	0.0653	BAX,BCL2,BECN1,BID,BNIP3,CDKN1A,COL1A1,CXCL8,EIF2AK3,JUN,MAP3K5,RB1,RBL1,RXRA,SOD2,TP53,UGCG
mir-22		microrna	Inhibited	-2.21	0.0665	CDKN1A,CLIP2,FRAT2,HDAC4,LEF1,MAPK14,MYCBP,PTMS,RCOR1,RGS2,TP53INP1
miR-18a-5p (and other miRNAs w/seed AAGGUGC)		mature microrna		1.939	0.0674	CDKN1A,E2F1,E2F2,HIF1A,HSF2,PIAS3,TP63
CSNK2A1	-0.406	kinase		1.89	0.0674	FN1,ITGA3,JUP,RELA,TP53,TP63,VIM
SERTAD2		transcription regulator		1.764	0.0674	ACOX1,ECH1,LIPE,NRF1,PHYH,PPARGC1A,TFAM
SPTLC2		enzyme		-1.937	0.0674	COL1A1,DDIT3,EIF2AK3,HSPA5,SPTLC1,TIMP1,XBP1
PPARGC1B		transcription regulator		1.777	0.0674	ACACA,ACADVL,ATP5B,C3,COX4I1,DHCR24,EGLN3,ENO1,ERO1A,FASN,FBXO32,FDFT1,GRB7,HK2,MCM4,MVK,PGAP3,SCD,SQLE,VEGFA
POR	-0.194	enzyme	Inhibited	-3.607	0.0676	AASDH,ACADVL,ACLY,ACSL1,ACTG1,ALDH1A2,ASNS,ATF5,BDH1,CD74,CSAD,CYP1A1,DHCR24,DHCR7,ECI1,ELOVL1,ELOVL5,ETHE1,FADS2,FDFT1,GADD45B,GBP2,HADHB,HIF1A,HLA-DMA,HLA-DQA1,HLA-DQB1,HLA-DRB5,HMGCS1,HMOX1,HSD17B11,HSD17B12,HSPH1,IDI1,JDP2,LDLR,LGALS1,MAP3K6,MVK,NRG4,PFKFB3,PGD,PMVK,PRNP,RAD51B,RETSAT,SCD,SQLE,SREBF2,STARD4,STAT1,TM7SF2,TMEM97,UBD,UGDH,VEGFA
triamterene		chemical drug	Activated	4.371	0.0678	ANXA1,ANXA2,ASNS,CD44,EFEMP2,ELF3,FCGR2A,FXYD5,GAS5,LGALS3,MCM3,MYC,PLA1A,PSMB10,PSMB8,RCN1,RFTN1,SPP1,TES,TIMP1,TMSB10/TMSB4X,TUBB,VIM
p70 S6k		group		1.782	0.0679	BAX,CCND3,EEF1A1,EEF2,FASN,PABPC4,PDCD4,PLD2,SCD,VIM
BID	1.119	other	Activated	2.813	0.0688	ADAM17,CTSB,CTSD,CTSH,CTSS,CXCL8,MT-CO2,TIMP1
ezetimibe		chemical drug	Activated	2.069	0.0688	DHCR7,FDFT1,HMGCS1,IDI1,LDLR,MVK,PMVK,SREBF2
GFI1B		transcription regulator		-1.969	0.0688	CDKN1A,CSDE1,ELF4,FOXO1,MGEA5,MYC,SOCS1,SOCS3
SP1	-0.388	transcription regulator	Activated	4.198	0.0695	ABCB1,ABHD2,ACSL1,ACTA2,ADA,ADD3,ADH5,AGER,AHRR,ALMS1,ALOX5,ASNS,ASS1,ATF3,ATM,ATP2A3,ATP5B,ATP6V0C,BACE2,BAX,BBC3,BCL2,BIRC5,BNIP3L,CAD,CASP3,CCL5,CCNA2,CCND2,CCND3,CD79B,CDC42BPG,CDK1,CDKN1A,CDKN2C,CIRBP,CITED2,CKB,COL1A1,CR2,CTH,CTSD,CXCL10,CXCL8,CXCR4,DBF4,DHCR24,DHFR,DIAPH3,DNMT3A,DRG2,E2F1,EIF2AK2,FABP6,FAS,FASN,FN1,GDF15,GLTP,GNAI2,GSS,HADHA,HADHB,HDAC2,HDAC4,HIF1A,HINT1,HK2,HMGA1,HMOX1,HS…
bromodeoxyuridine		chemical drug	Activated	2.666	0.0709	CSF1,CXCL10,CXCL8,GSTP1,IFI16,IFI27,IFI44,IFI6,IFIH1,IFIT1,IFIT2,IFITM1,IRF4,IRF7,MX1,OAS1,SP110,STAT1,TNFSF10
gentamicin C		chemical drug	Activated	4.264	0.0715	ANXA1,ANXA2,ASNS,CD44,EFEMP2,ELF3,FCGR2A,FXYD5,GAS5,LGALS3,MCM3,MYC,PLA1A,PSMB10,PSMB8,RFTN1,SPP1,TES,TIMP1,TMSB10/TMSB4X,TUBB,VIM
NFATC2		transcription regulator	Activated	2.536	0.072	ACPP,ATM,BBX,CASP3,CCNA2,CCNB1,CCNF,CDKN1A,CFLAR,CITED2,CXCL10,DAXX,DGKA,E2F5,FAS,FCER2,HELZ2,IFIT2,IL2RA,IRF4,IRF7,ISG20,LDHA,MDM2,MYC,NFATC1,NFKBIZ,NMI,NR4A1,PELI1,PLD1,PLK2,PPP3R1,RAB10,REL,RGS1,RGS2,SH3BP5,SOCS1,SOCS3,SRC,STAT1,STAT2,STAT5A,TCF4,TLE4,ZBTB32
DETA-NONOate		chemical reagent	Activated	2.141	0.0746	ADAM10,BIRC2,CA9,CCL3,CDKN1A,CXCL8,DGKA,DUSP1,FAS,HIF1A,HMOX1,ICAM1,IRF7,LOXL2,TIMP1,TP53,TP73,TXNIP
MUC1		other		1.967	0.0753	CCND2,CD86,CHEK1,CXCL8,EGLN3,FASN,GCLC,HIF1A,HLA-DRA,IFITM1,IKBKB,MGST1,MKI67,MYC,PYCR1,RELA,SOD2,STAT1,TERT,TOP1,VIM
MAP2K1/2		group	Activated	3.189	0.0772	ARG2,ATF3,C3,CCL4,CCND2,CDK1,DDIT3,DUSP1,GCLC,H2AFX,HERPUD1,HK2,HMOX1,HSPA5,IL2RA,JAK1,JUN,MCL1,MIR155HG,MYC,NFKB1,PPARA,RRM1,SCARB1,VEGFA,VIM
SELP		transmembrane receptor	Activated	2.496	0.0782	APOL3,BCL2A1,CCL3,CCL4,CDKN1A,CXCL8,CXCR4,HCK,IL4R,PRKCD,RELA,SERPINB9,STAT6
mercuric chloride		chemical toxicant		1.985	0.0782	CDKN1A,CHMP5,DDIT3,GADD45A,GCLC,GSR,HMOX1,HSP90AA1,HSPA1A/HSPA1B,HSPA9,JUN,SPP1,TXN
N-acetyl-L-cysteine		chemical drug	Inhibited	-3.054	0.0784	ABCB1,ACTA2,ADIPOR1,ADM,ATP1A1,BAX,BCL2,BCL2A1,BIRC5,BSG,C3,CASP10,CASP3,CASP4,CCL5,CCND2,CD86,CDKN1A,CFLAR,COL1A1,CXCL10,CXCL8,CXCR4,DDIT3,DICER1,E2F1,EIF2AK3,FAS,FASN,FBXO32,GCLC,GLB1,GNAI2,GNL3,GSTP1,HIF1A,HLA-DRA,HMOX1,HSPA5,ICAM1,IGF1R,IL23A,IL2RA,ITGA4,JUN,MAP1LC3B,MAPK14,MAPK8,MYC,NQO1,PARP1,PRKDC,RELA,SLC16A1,SOD2,SPP1,TNFRSF10B,TNFRSF8,TOP1,TP53,VEGFA,XAF1
PPARGC1A	-3.098	transcription regulator	Activated	2.008	0.0784	ACACA,ACADVL,ACOX1,AK1,ATP5B,BAX,BBC3,BDH1,BNIP3,C3,CALM1 (includes others),CDKN1A,CIDEB,COX4I1,COX5B,CYP1A1,DR1,ENDOG,FASN,FBXO32,GPX1,GSK3B,HK2,IMPA1,INSIG2,ITGB1BP1,KYAT1,KYAT3,LDHA,LDLR,LIPA,MBP,MDH2,MT-CO1,MT-CO2,NDUFS1,NDUFS8,NR1H3,NRF1,OXCT1,PCK2,PDHA1,PDK2,PGAM1,PHYH,PLIN2,PPARA,PPARGC1A,PRDX3,PRDX5,RXRA,SCARB1,SCD,SCO2,SDHA,SIRT3,SIRT5,SLC25A20,SOCS1,SOCS3,SOD2,TFAM,TP53,TRIB3,TXNRD2,UCP…
RAD9A	-0.849	enzyme		1.954	0.0794	CDC25A,CDKN1A,ITGB1,MAP2K5
MFAP2		other		1.951	0.0794	CDC42EP3,ITGA4,PTCH1,VCAN
UBR5	0.878	enzyme		-1.987	0.0794	BAX,BBC3,CDKN1A,MDM2
IL27		cytokine	Activated	3.531	0.0796	APOL1,BST2,CCL3,CCL4,CCL5,CCND2,CCND3,CD74,CD86,CFLAR,CXCL10,CXCL8,GBP2,HLA-B,HLA-C,HLA-DMA,HLA-DMB,HLA-DOA,HLA-DPA1,HLA-DQA1,HLA-DQB1,HLA-DRA,HLA-E,ICAM1,IL15RA,IL2RA,MX1,MYC,NFATC1,PIM1,RARRES3,SOCS1,SOCS3,SPTBN1,STAT1,STAT2,TAP1,TNFRSF4,TNFSF10,UBD,VIM
dextran sulfate		chemical drug		1.863	0.0799	ADA,ADAM8,ATM,AURKA,BIRC5,BUB1,BUB1B,C3,CARD11,CCL5,CCNA2,CCNB1,CCNF,CD74,CD86,CDC20,CDCA5,CDCA8,CDK1,CENPE,CHAF1A,CHTF18,CKS1B,COL18A1,CXCL8,DCLRE1A,E2F8,EFEMP2,EXO1,FANCL,FIGNL1,GADD45GIP1,HAUS8,HMOX1,ICAM1,IGF1R,IL23A,IRF7,KIF11,LCP1,LY96,MCM3,MCM5,MCM6,MKI67,MNS1,MYC,NCAPH,NEK2,NQO1,NUSAP1,PARP1,PARP2,PHGDH,PLK1,RACGAP1,RAD51,RBBP9,RRM2,S1PR1,SGO1,SKA3,SMC2,SOCS3,SPAG5,STAT3,TPX2,TRIP13,UBD,U…
IFRD1	-0.883	other	Inhibited	-2.891	0.0815	CTH,CTSZ,EBP,HK1,MYC,NDUFA6,NFATC1,RPL22,RPL39,SEM1,SPP1,TOR2A
lomustine		chemical drug	Activated	3.709	0.0832	ANXA1,ANXA2,ASNS,CD44,ELF3,FCGR2A,FXYD5,LGALS3,MCM3,MYC,PLA1A,PSMB8,RCN1,RFTN1,SPP1,TES,TIMP1,TMSB10/TMSB4X,TNFRSF10B,TNFRSF10D,TUBB,VIM
FGFR1	-0.062	kinase	Activated	2.588	0.0852	BAX,BIRC5,CCND2,CDKN1A,COL1A1,DUS2,EBI3,EEF1A1,EIF1AX,EIF3C,EIF4EBP1,EIF5B,GRINA,JUN,MBP,MYC,NCK1,NOTCH1,NR1H3,NXF1,PDCD4,PDPK1,PLXNB2,POU2F2,PTGS1,PTPRA,RPS6,SPARC,VIM
D-galactosamine		chemical - endogenous mammalian	Activated	2.185	0.0868	BAX,BCL2,CTSB,CXCL10,GDF15,ICAM1,JUN,JUND,MCL1,MYC,SOD2,TIMP1,TNFRSF1A,TNFSF10,TRADD
5-azacytidine		chemical drug	Activated	3.316	0.0871	ABCB1,ANXA2,ATM,ATP5B,BBC3,CALR,CANX,CD44,CDC25A,COL1A1,CTNNA1,DUSP1,ECH1,FYN,GADD45A,GDF15,GSK3B,GSTP1,HK2,HSP90B1,HSPA5,HSPA8,HSPD1,IFI6,IRF7,ITGAL,KEAP1,KLF6,KRT17,LDHB,MAFF,MCL1,MECP2,MEF2D,MYO1B,N4BP2L2,PTPRG,RRM2,RUNX3,SLC7A5,SOCS3,TERT,TGFBR1,TNFRSF10B,TNNC1,TP73,TUBB
inosine		chemical - endogenous mammalian	Activated	2.891	0.0884	ANXA1,ANXA2,ARPC1B,C1QB,C1S,C3,EIF4EBP1,FTL,LCP1,LGALS3BP,PPP1R14B,RHOC,RNASET2,SERPINB1,TIMP1,TSPO,TUBA1A,VIM
CYBA	-0.181	enzyme	Activated	2.236	0.0894	CDKN1A,FN1,HSF1,SOD2,VEGFA
MAFF	-1.21	transcription regulator	Activated	2.2	0.0894	ABCC5,GCLC,GSTP1,MOGS,NQO1
TNF		cytokine	Activated	2.856	0.09	ABR,ACACA,ACADVL,ACOX1,ACSL1,ACTA2,ACTB,ADAM17,ADAM8,ADM,ADORA2A,AGER,AGFG2,AICDA,AIMP1,ALAD,ALOX5,AMPD3,ANXA1,ANXA11,APC,APOBEC3B,APOL1,ARHGAP18,ARHGAP22,ARRDC3,ASS1,ATF3,ATP1A1,ATP2B1,AXIN1,BAX,BBC3,BCKDHA,BCKDHB,BCL2,BCL2A1,BCL2L13,BCL2L2,BCL3,BCL6,BHLHE40,BID,BIK,BIRC2,BIRC5,BLVRA,BST2,BTG1,BTG2,BTN3A3,BUB1B,C3,CALR,CARD16,CASP10,CASP2,CASP3,CASP4,CASP6,CASP7,CCL19,CCL3,CCL4,CCL5,CCND2,CCND3,…
DYRK1A	1.014	kinase	Activated	2.46	0.0905	CCNB1,CDC6,CDK1,CDKN1A,E2F1,E2F8,MCM3,MCM4,SRSF2
NFkB (complex)		complex	Activated	2.668	0.0913	ABCB1,ABCD3,ABCG1,AGER,AICDA,ATF3,ATP6AP2,BAX,BBC3,BCL11A,BCL2,BCL2A1,BCL2L2,BCL3,BECN1,BID,BIRC2,BIRC5,BLVRA,BMI1,C3,CAPNS1,CASP4,CASP7,CCL3,CCL3L1,CCL4,CCL5,CCNB1,CCND2,CCNH,CCR7,CD274,CD44,CD74,CD86,CDKN1A,CFLAR,CLIP2,COL18A1,CRADD,CSF1,CXCL10,CXCL8,CXCR4,CYLD,DAD1,DAXX,DBP,DBT,DDIT3,DFFA,DTX3,DUSP2,DUSP5,DVL3,ELF3,ELL2,ERAP1,ERAP2,FABP5,FABP6,FAS,FCER2,FN1,FTH1,GADD45A,GADD45B,GBP2,GCH1,GCLC,…
TCF7L2		transcription regulator	Activated	3.242	0.0931	ACAA1,ACSL1,ADD1,ADO,AGO3,ALDH1A2,ALOX5,ANKIB1,ANKRD13A,ANXA1,ASPH,ATP6V1G1,BIN1,C5orf51,CAP1,CARHSP1,CCND2,CCNYL1,CDKN1A,CNP,CREB5,CSRP1,CTNNA1,DEGS1,DHCR24,DHRS7,DOCK10,DOCK9,ELOVL1,EPHB1,EPS15,ERBIN,EVI2B,FAM91A1,FBXO32,FKBP1A,FTH1,G2E3,GAB1,GLTP,GLUL,GRAMD2B,GSS,IDH1,IL23A,ILK,IPO13,KDM4B,LBH,LEF1,LTV1,MBP,MTMR2,MTMR6,MYC,MYO6,NCOR2,NDE1,NUDT4,PAPSS1,PARVB,PELI1,PIM3,PIP4K2A,PKD1,POP4,PPARGC1…
NDUFA13	-0.388	enzyme		1.997	0.0932	BCL2,CCNB1,CDK1,CTTN,DHFR,MCM4
CYP51A1		enzyme	Inhibited	-2.449	0.0932	DHCR24,EBP,RXRA,SQLE,SREBF2,TM7SF2
hydrogen sulfide		chemical - endogenous mammalian		1.947	0.0938	BCL2,CXCL8,DDIT3,HMOX1,HSPA5,IL2RA,TXN
STIM1	-0.495	ion channel	Inhibited	-2.646	0.0938	GCLC,GPX1,GSTO1,HMOX1,NFATC3,NQO1,PRDX1
Cdc42		enzyme	Activated	2.143	0.0959	ATP6V1A,BID,CD86,CSF1,CTSB,CTSD,CTSH,CTSS,CTSZ,FAS,GSK3B,MYH9,SPI1
ATF3	2.801	transcription regulator	Activated	2.352	0.0962	ADIPOR1,ASNS,ATF3,AURKA,AURKB,BBC3,CCL5,CDK1,CDKN1A,CHAC1,DDIT3,GBP2,ICAM1,ITGA1,JUN,LDLR,MDM2,MT2A,MTA1,NEK2,NFKB2,PLK1,PPP1R15A,SLC15A3,STAT3,TNFRSF10B,TP53,TP53I3,TP73
ATF2	0.279	transcription regulator	Activated	2.23	0.0962	ACTB,ASNS,ATF3,BCKDHA,BCL2,BCL2A1,CCNA2,CD79A,CXCL8,DDIT3,DUSP1,DUSP10,DUSP5,ENTPD1,FN1,GADD45A,IL23A,JUN,MAPK14,MAT2A,MCL1,MEIS2,MT2A,NOTCH1,PPARGC1A,PTEN,RELA,SOD2,TSHR
RAF1	-0.396	kinase	Activated	3.711	0.0979	ACOT7,ANXA1,AP2B1,BCL2,BCL6,BECN1,BTG1,CCL19,CD37,CD44,CD74,CDC25A,CDC6,CDKN1A,CSTF1,CTSH,CXCR5,DCBLD2,DUSP2,DUSP5,E2F1,FAM13A,FAS,FBXW11,GRN,HIF1A,HMGB3,HNRNPAB,IER2,IGBP1,IGF1R,IL23A,ITGB1,ITGB5,JUN,LDHA,MCM8,MGLL,MKI67,MT1F,MYC,NFKB1,NQO1,PC,PLD1,RAC1,RAN,RFFL,RGS1,RND3,RPS2,RPS6KA5,RRM2,SNRPD1,SQLE,TBP,TCOF1,TERT,TIAM1,TIMP1,TRAF1,TUBA4A,TXNIP,VEGFA
ZBTB17	0.519	transcription regulator		1.781	0.101	BCL2,BHLHE40,CD46,CDKN1A,DDIT3,JUN,LDLR,ODC1,PCBP1,RHOA,SOCS1,SPTBN1
vancomycin		biologic drug	Activated	3.52	0.102	ANXA1,ANXA2,ASNS,C3,CD44,EFEMP2,ELF3,FCGR2A,FXYD5,GAS5,HMOX1,LGALS3,MCM3,MYC,PLA1A,PSMB10,PSMB8,RCN1,RFTN1,RTN4,SCD,SOD2,SPP1,TES,TIMP1,TMSB10/TMSB4X,TUBB,VIM
phenacetin		chemical drug	Activated	3.85	0.104	ANXA1,ANXA2,CD44,ELF3,GAS5,LGALS3,MYC,PLA1A,PSMB8,RFTN1,SPP1,TES,TIMP1,TMSB10/TMSB4X,VIM
TFRC	2.219	transporter	Inhibited	-2.339	0.104	ANXA2,CCNA2,CCNB1,CD300A,CDC20,CDK1,CDKN1A,GADD45A,GAS7,ITGB2,JUN,LY75,RGS1,SLC26A11,TNFSF10
fenamic acid		chemical reagent	Activated	4.375	0.104	ANXA1,ANXA2,ASNS,CD44,EFEMP2,ELF3,FCGR2A,FXYD5,GAS5,LGALS3,MCM3,MYC,PLA1A,PSMB10,PSMB8,RCN1,RFTN1,SPP1,TES,TIMP1,TMSB10/TMSB4X,TUBB,VIM
TLR7		transmembrane receptor		1.863	0.105	AICDA,ATF3,BCL2,BCL2A1,CCL3,CCL4,CCL5,CCNB1,CCR7,CD274,CD44,CD86,CDKN1A,CREB5,CXCL10,CXCL8,DENND4C,FCMR,HIVEP2,ICAM1,IFI35,IFI44L,IFIT1,IFITM1,IL10RA,IL23A,IL4I1,INPP5D,IRF7,IRF9,ISG20,MCOLN2,MX1,MX2,MYD88,NFKB1,OAS2,OAS3,SOCS1,SOD2,STAT1,STAT2,TNFAIP3,TP53,ZC3H12A
EIF2AK4	2.112	kinase	Activated	2.747	0.106	ASNS,ATF3,CHAC1,DDIT3,MBP,PCK2,PHGDH,PPP1R15A,PSAT1,PSPH,SOD2
tetracycline		chemical drug		1.914	0.106	AK4,BCKDHA,BECN1,BHLHE40,CBFA2T2,COL1A1,CSF1,ERGIC2,EXOSC9,GGA1,GLUD1,GMPR2,HADHA,HIST1H4C,HSPD1,ITGAE,JAK1,LRIG3,POLR2A,RPL23,SOD2,STAM,TP73,TTC1,VDAC1
PAF1	-0.555	other	Activated	2.523	0.11	CCL3,CCL3L1,CCL4L1/CCL4L2,CCL5,CITED2,DDX58,HELZ2,HIST1H2AC,IFI44,IFI44L,ISG20,NFKBIZ,OAS2,OAS3,SCARNA8,SOD2,ZC3HAV1
arsenite		chemical toxicant	Activated	2.085	0.114	ABCB1,APEX1,CDK14,CDKN1A,CXCL8,CYP1A1,DHRS1,DUSP1,FHIT,GADD45A,GCLC,GSTP1,HDAC2,HMOX1,HSPA1A/HSPA1B,HSPA9,INSR,JUN,MAFF,MAFG,MCL1,MDM2,MYC,NQO1,NR4A1,PDSS1,PRKDC,PTGES2,PTPRG,RNH1,SLC38A2,TRA2B,VEGFA,WWOX
PD98059		chemical - kinase inhibitor	Inhibited	-4.739	0.115	ACOT7,ACTA2,ADIPOR1,ALDOA,ANXA1,AP2B1,APOBEC3B,APOBEC3G,ATF3,ATP2A1,BAX,BBC3,BCL2,BCL6,BDH1,BECN1,BIRC5,BNIP3,C3,CASP3,CCL19,CCL3,CCL4,CCL5,CCNA2,CCNB1,CCND2,CD37,CD44,CD74,CD86,CDC25A,CDKN1A,CFLAR,COL1A1,CSTF1,CTSB,CTSH,CXCL10,CXCL8,CXCR4,CYP1A1,DCBLD2,DDIT3,DNMT1,DUSP1,DUSP5,E2F1,E2F2,ECE1,EEF1A1,EIF2AK3,ENO1,ENO2,ENTPD1,FAM13A,FASN,FN1,FTH1,GADD45A,GAS7,GFPT1,GHRL,GPI,GRN,GSK3B,GTF2I,HADHB,HIF…
choline		chemical - endogenous mammalian	Inhibited	-2.01	0.116	CDKN1A,DDIT3,DNMT1,DNMT3A,GHRL,HMOX1,MPDZ,OXTR,PCYT1A,PEMT,PTK2B,SPP1,TP53
epicatechin		chemical drug	Inhibited	-2	0.116	AP3S2,CDC20,DSE,DYRK2,EXOSC2,MAPK1,NFATC1,NOTCH1,NUP43,OGG1,PARVG,PITPNM1,RPL35,RPUSD1,SMAD5,ST3GAL1
FGF10		growth factor	Activated	2.147	0.121	AGER,AHNAK,ANXA1,ANXA2,ANXA3,CTSB,CTSH,IL10RB,LDLR,LIPE,LMO7,LRPAP1,PTEN,S100A13,S100A6,SCD,TMEM123,TMOD3
allopurinol		chemical drug	Activated	4.041	0.121	ANXA1,ANXA2,ASNS,CD44,CXCL10,EFEMP2,ELF3,FCGR2A,FXYD5,GAS5,HMOX1,LGALS3,MCM3,MYC,PLA1A,PSMB10,PSMB8,RCN1,RFTN1,SLC2A1,SPP1,TES,TIMP1,TMSB10/TMSB4X,TUBB,TXNIP,VIM
CYR61		other	Activated	2.418	0.121	BAX,C3,CCL4,CCND2,CDKN1A,COL1A1,CXCL10,CXCL8,DVL1,FN1,HIF1A,IL10RB,ITGA3,ITGAV,ITGB1,MCL1,MIF,MYC,NR4A1,RBL2,SENP2,TIMP1,TNFSF10,TOLLIP,TP53,VEGFA,WNT5A
HRG		other	Activated	2.795	0.121	ARF3,C1QB,CD74,CXCR4,HLA-DQA1,SPARC,SPP1,TIMP1
L-buthionine (SR)-sulfoximine		chemical drug	Activated	2.425	0.121	ABCB1,BCL2,CASP3,HMOX1,IL2RA,NQO1,TNFAIP3,TNFRSF10B
lysophosphatidic acid		chemical - other	Activated	2.042	0.121	ACTA2,AKT2,BCL6,CCL4,CCL5,CSF1,CXCL10,CXCL8,DUSP1,GRN,HIF1A,HYOU1,ICAM1,JUN,LIPE,MDM2,MPZ,MYC,NFKB1,PDGFRB,RALA,RFFL,SCARB1,SOCS1,TAGLN,TP53,VEGFA,VIM,WNT5A
STAT3	1.494	transcription regulator	Activated	2.53	0.121	ACTA2,ADM,AHSP,AICDA,APEX1,ARG2,BCL2,BCL3,BCL6,BECN1,BIRC5,BMF,BST2,CASP3,CASP7,CCL4,CCL5,CCNB1,CCND2,CD226,CD274,CD46,CD74,CD86,CD9,CDC25A,CDK1,CDKN1A,CFLAR,CHEK1,COL1A1,COPS5,CTSB,CTTN,CXCL10,CXCL8,CXCR4,DDIT3,DNMT1,DTX3,DVL3,ECT2,EIF2AK2,EME1,FAS,FASN,FERMT2,FN1,GADD45A,GBP2,GBP3,GLIPR1,HIF1A,HIST2H2AA3/HIST2H2AA4,HK2,HLA-DMA,HLA-DQA1,HLA-DRB5,HMOX1,ICAM1,IFI16,IFI27,IFI35,IFI44,IFI6,IFIH1,IFI…
glutamyl-Se-methylselenocysteine		chemical - endogenous mammalian		-1.89	0.125	ATP1A1,GNAI2,GSTP1,JUN,PSMA7,PSME1,RPS11
indirubin		chemical drug		-1.915	0.125	BCL2,BIRC2,BIRC5,CYP1A1,JUN,MT-CO2,MYC
N-propyl bromide		chemical reagent	Activated	2	0.127	GCLC,GSR,HMOX1,NQO1
AQP7		transporter	Activated	2	0.127	BAX,CASP3,MYC,PRKCB
NCX-4040		chemical drug		1.987	0.127	CYP1A1,GCLC,GSTP1,NQO1
aplidine		biologic drug		1.953	0.127	DUSP1,JUN,JUND,RELA
LIN9	-0.445	other		-1.98	0.127	BUB1B,CDC6,CDK1,CDKN1A
mir-7		microrna	Inhibited	-2.345	0.129	BAX,CDKN1A,IGF1R,MKNK1,MKNK2,RELA
CCNT1	-0.662	transcription regulator	Activated	2.2	0.13	CAD,CXCL8,MYC,PPARGC1A,SLC2A1
VEGFC		growth factor	Activated	2.177	0.13	BCL2,CTTN,CXCR4,ITGA4,ITGB1
SPI1	-0.673	transcription regulator		1.783	0.13	ACTB,ARID1A,BAX,BCL11A,BCL6,BLNK,BTK,CCL3,CCL4,CCNA2,CCND2,CCR7,CD72,CD79A,CD79B,CDC25A,CDK1,CDKN1A,CHIT1,CSF1,CTSS,E2F1,EBF1,FCGRT,FLI1,FOXO1,FTH1,GPX1,HDAC7,HMBS,HSPA8,IL2RA,IMP4,IRF4,IRF9,ITGA4,ITGB2,JDP2,JUN,KLF13,LEF1,LIMD1,MBP,MCL1,MS4A1,MT1F,MT2A,MYB,MYC,NCF1,NCF4,P2RY10,PSMB10,PSMB8,PSMB9,PTPRC,RACK1,RELA,RPL18,RUNX3,SPI1,SPP1,VAV1,VIM
Insulin		group	Activated	2.319	0.133	ACACA,ACLY,ACSL1,ACTB,ADAM10,ADIPOR1,ALDOA,APPL1,ARG2,ATP5G2,BCL2,BIRC5,CCL4,CCND3,CDKN1A,CFLAR,COL1A1,CTH,CYP1A1,DBI,DDIT4,DUSP1,ERO1A,FADS1,FADS2,FASN,FBXO32,FN1,FOXO1,FTL,GCLC,GHRL,GSK3B,GSTP1,HIF1A,HMOX1,HSP90B1,HSPA5,ICAM1,IGF1R,IGFBP2,INSIG2,INSR,JAK2,JUN,LGALS3BP,LIPE,MCM6,MCM7,MDH2,MEN1,MGEA5,mir-29,MT-ND1,MTCH2,MTOR,MYC,NCF1,NDUFA1,NR1H3,NR3C1,NR4A1,NUCB2,ODC1,OGT,PDK2,PER2,PFKFB3,PGK1,P…
SLC13A1		transporter	Inhibited	-2.043	0.135	ACLY,ACSL5,ACTG1,ARRDC2,BYSL,DCLRE1A,EDEM1,EEF1G,GALE,GBP2,GOLGB1,HK2,HLA-DMB,HSPA5,HSPA8,IGFBP2,MPP6,RAD51B,RPL41,RPL8,SCD,SDF2L1,SLC16A1,SPP1,SRPRA,TUBA1C,XBP1,YARS,ZNF292
miR-22-3p (miRNAs w/seed AGCUGCC)		mature microrna		-1.993	0.137	ACVR1B,BIN1,CHD7,CLIP2,CYTH3,FBXO46,FRAT2,MTHFD2,PDSS1,PPARA
sulforafan		chemical drug		1.787	0.142	ABCB1,BAX,BCL2,BIRC5,CASP3,CCNB1,CD44,CDKN1A,CXCL8,DNMT1,FAS,FTL,GBE1,GCLC,GPX1,GSR,GSTA4,GSTP1,HIF1A,HMOX1,ICAM1,IL23A,KEAP1,KRT17,LIPE,mir-29,NQO1,PGM3,PSMB5,PTPRC,RELA,SOCS3,TALDO1,TKT,TNFRSF10B,TP53,VEGFA,VIM,ZEB1
COL18A1	0.793	other	Inhibited	-2.192	0.142	APC,BCL2,CCNDBP1,CDKN2C,DDIT4,EGLN1,EPHB1,FN1,HIF1A,HK2,ICAM1,ITGAV,ITGB2,JUN,LDHA,MAPK1,MAPK8,MCL1,MXI1,MYC,PDCD5,RELA,STAT1,STAT3,TNFRSF1A,TUBA1A,VDAC1,VEGFA
NRG1		growth factor	Activated	3.369	0.143	BCL2,BIN1,BNIP3,BRCA1,CAPN1,CASP3,CCND2,CCND3,CDKN1A,CKS2,COL1A1,CXCL8,CXCR4,DAD1,DAG1,DDIT3,DNAJB2,DUSP1,E2F1,EEF1A1,ELF3,ENO3,EZH1,FABP5,FN1,GPI,GPX3,GRB7,HIF1A,HK2,HMGA1,HMOX1,IDI1,IER2,ITGAV,ITGB5,JUND,LIMK2,MBP,MCL1,MED1,MGLL,MST1,MTA1,MYC,NDUFS1,NOTCH1,NR4A1,NUP214,PDCD4,PXN,SDHA,SGSH,SLC1A1,SLC2A1,SLC2A3,SLC4A7,TGFBR1,USF2,UTRN,VCL,VEGFA,VEGFB,VIM,ZNF33B
BAG1	0.389	other	Activated	2.387	0.145	BCL2,CDKN1A,GADD45A,JUN,MT2A,NEDD4L,NR3C1,TP73,UAP1
histone deacetylase inhibitor		chemical drug	Activated	2.358	0.147	BAX,BCL2,CASP3,CDKN1A,FAS,FMR1,MYB,MYC,SLC9A3R1,TERT,TP53,TXNIP
Ins1		other	Activated	2.687	0.147	ACACA,ACTB,ADIPOR1,ALAD,ARF1,ATP1A1,BCKDHA,BDH1,CCL5,CCND3,CDKN1A,CNN1,COL18A1,COL1A1,CYP1A1,DDIT3,DHFR,DYNLL1,ECI1,EIF4EBP1,ERCC1,ERP29,FADS1,FADS2,FASN,FDFT1,GAPDH,GDI2,GNRH1,GSTP1,HK2,HMGCS1,HSD17B4,IGF1R,IGFBP2,IMPDH2,INSR,IVD,JUN,LDHA,LDHB,LDLR,LGALS3BP,LIPE,MAPK1,MBP,MIF,MPZ,MYC,NDUFS4,NR1H3,ODC1,OSTN,PDIA2,PER1,PIK3R1,PIKFYVE,PLIN2,PPARA,PPIB,PRKCA,PRKCB,PRKCZ,PTEN,RBL1,RBL2,RETSAT,RHOA,RP…
imiquimod		chemical drug	Activated	2.624	0.151	CCL3,CCL4,CD274,CXCL8,DDB1,ERCC4,ERCC5,HMOX1,ICAM1,ICAM3,IFI35,IFITM1,IL23A,IL2RA,IRF7,ISG20,ITGB2,MX1,OAS1,RNF213,RPA1,SOD2,STAT1,TNFSF10,XPA
Il3		cytokine	Activated	2.758	0.151	ATF5,BCL2,BHLHE40,CCND2,CCND3,CDKN1A,CSF1,FAS,HRAS,KSR1,MCL1,MDM2,MYB,MYC,PIM1,PIM2,PRKCE,SOCS1,SPP1,TNFRSF1A,TP53,TROVE2,ZNF346
vorinostat		chemical drug	Activated	3.273	0.152	ATP2A3,AURKA,BAX,BBC3,BCL2,BECN1,BFAR,BIK,BIRC2,BIRC5,BMF,BNIP2,BRAF,BRCA2,CASP2,CASP3,CCNB1,CDK1,CDKN1A,CFLAR,CTSD,CYP1A1,DFFA,DUSP1,ELOVL1,FAS,FIS1,GRN,HDAC2,HDAC7,HSPA5,ICAM1,JUN,LTA,MAPK8,MCL1,MFGE8,mir-1227,MKI67,MYB,MYC,NDRG1,RAD54L,RB1,RELA,SLC9A3R1,SOCS1,SOCS3,SPI1,STAT6,TERT,TGFBR1,TNFRSF10B,TNFRSF1A,TNFSF10,TP53,TP73,TRADD,TRAF1,TRAF2,TXN,VIM
PCDH11Y		other	Activated	2.804	0.153	AES,AXIN1,CCND3,CD44,ENO2,EP300,JUN,MYC
T3-TR-RXR		complex	Activated	2.704	0.153	ACACA,ATP2A1,CAMK4,ENO1,FASN,LDLR,MDM2,PFKP,SCARB1,SLC16A3,SLC2A1,SREBF2,STRBP,UCP2
bufalin		chemical reagent	Activated	2.433	0.156	BCL2,BECN1,BMI1,CBLB,DDIT3,HSPA5,ILK,MCL1,RPLP0,TIAM1,TNFRSF10B
rosuvastatin		chemical drug	Activated	2.164	0.156	DHCR7,FDFT1,HMGCS1,HMOX1,IDI1,LDLR,MVK,NAB1,NCF4,PMVK,RAC1
lovastatin		chemical drug	Activated	2.638	0.156	ADAM10,ATF3,BCL2,BIRC5,CCNA2,CCND3,CD86,CDKN1A,COTL1,DDIT3,DHCR7,ENO2,FASN,FDFT1,GPAT4,GPX3,HELLS,HMGCS1,HMOX1,IMPACT,LDLR,LMNA,MCL1,MKI67,MPP6,MVK,MYC,NFKBIB,PMVK,POLG,RB1,RBL1,RHOA,RHOC,SREBF2,TFPI,TNFRSF8
THPO		cytokine		1.849	0.159	AURKA,AURKB,BAX,BIRC5,CCNA2,CCNB1,CCND2,CCND3,CD44,CIAPIN1,CTTN,ITGA2B,KMT2A,MDM2,MYC,PIM1,TAP1,VEGFA
Sn50 peptide		chemical toxicant		-1.829	0.16	BAX,BCL2,BCL2A1,BCL2L2,BIRC2,BIRC5,CXCL10,CXCL8,FAS,GNAI2,HMOX1,ICAM1,IFNGR2,MIF,MTDH,MYC,RACK1,TNFSF10,TP53,TYMP
miR-218-5p (and other miRNAs w/seed UGUGCUU)		mature microrna		-1.79	0.161	BMI1,CASP3,COL1A1,CTSB,LAMB3,PARP1,VOPP1
IKK (complex)		complex		-1.914	0.161	BCL2,CCL5,CFLAR,CXCL10,CXCL8,ICAM1,MYC
ERG		transcription regulator	Activated	2.137	0.164	ACOT8,ADD1,ARFGEF2,ARHGAP17,ARHGAP22,ARHGAP24,CCNA2,CD164,CDC42BPB,CLIP1,COL11A2,COLGALT1,CXCL8,CXCR4,CYFIP1,DBN1,DIAPH3,DOCK10,ELMO1,EZH2,FLNB,FYN,GMFB,HERPUD1,HMMR,ICAM1,ICAM2,ILK,LAMA5,LEF1,MAP3K5,MYO10,MYO1D,NDRG1,ORC6,PIM1,PLA1A,PXN,RAPH1,RGS3,RHOA,ROCK2,RPA1,RPL22,RPL27A,RPS11,RRAS,RSU1,SIRT5,SPARC,SPP1,SREBF2,TMEM263,TSC22D3,UPF3A,UTRN,WIPF1
mir-210		microrna	Inhibited	-2.357	0.165	ACVR1B,ALDH5A1,CASP8AP2,CBX1,CDK10,DDOST,DHFR,ELOF1,EPB41L1,EPHA3,FCER2,GDE1,GIT2,HECTD1,IL16,ISCU,KIAA0930,KLF6,LHFP,MNT,NDRG1,NUP210,P4HB,PSAP,RAD52,SEH1L,SH3BGRL,STAT6,TMEM80
CDH11		other	Activated	2.53	0.166	ADI1,CD9,ITGB2,JUP,LAMA5,PIK3R1,PRKCD,PTK2B,RAC1,SLC9A3R1
isoquercitrin		chemical drug	Activated	2.433	0.169	DHCR7,FASN,FDFT1,LDLR,SQLE,SREBF2
mir-31		microrna	Inhibited	-2.207	0.169	BMI1,EZH2,PRKCE,RHOA,SPP1,TIAM1
resiquimod		chemical drug		1.924	0.17	ATF3,BCL2,BCL2A1,BST2,CASP4,CCL19,CCL4,CCL5,CD44,CD86,CREB5,CXCL10,CXCL8,DENND4C,EBI3,FAS,FCER2,FCGR2A,GDF15,GM2A,GPX1,HERPUD1,HIVEP2,ICAM1,IL16,IL23A,IL2RA,IRF7,JUN,LAP3,LMNA,LTA,MCL1,MSN,MYD88,NAMPT,NFKB1,NFKBIZ,PKM,PRDX1,PRDX6,PSMB2,PSMB4,SFPQ,SOD2,SPP1,STX12,TNFSF10,WARS,ZC3H12A
PRKAA1	-1.062	kinase	Inhibited	-2.222	0.172	ACOT7,ACTA2,ATF3,BAX,BCL2,BIRC5,CDKN1A,COX4I1,CXCL8,FN1,GPX1,HIGD1A,LDHA,MGST1,MT-CO1,NCF1,NPEPL1,PARP3,PPARGC1A,SIRT1,SIRT2,SIRT3,SIRT6,SLC16A1,SOCS3,SOD2,SORL1,TFAM,TP53,ZFP36L1
AG490		chemical - kinase inhibitor	Inhibited	-2.269	0.176	ACTA2,BAX,BCL2,BIRC5,CASP3,CCL5,CCND3,CDKN1A,CXCL8,ICAM1,ITGAE,JAK2,LY96,MCL1,MYC,MYH10,PIM1,SOCS3,SOD2,SPP1,STAT1,TAGLN,TERT,TIMP1,TNFSF10,VEGFA
mir-23		microrna	Inhibited	-2.745	0.177	CKS1B,FBXO32,GATM,KDM4A,PRDX3,PTEN,PTK2B,SOD2,SPP1
MAPK10	3.156	kinase	Activated	2.191	0.177	ADAM17,CD44,CXCL8,FOXO4,JUN
JUP	0.921	other		1.982	0.177	BCL2,DPAGT1,MYC,NME2,RNF8
miR-199a-5p (and other miRNAs w/seed CCAGUGU)		mature microrna		-1.982	0.179	APOL1,BIRC5,C3,CDKN1A,COL1A1,COL4A5,CSTB,DYRK1A,FN1,HIF1A,IFI27,ITGA1,ITGA3,KRT17,MX2,NECTIN1,NEDD9,SIRT1,SMTN,TAGLN,TGFBR1,ZBP1
2-bromoethylamine		chemical reagent	Activated	3.507	0.179	ANXA1,ANXA2,CD44,EFEMP2,ELF3,FCGR2A,FXYD5,LGALS3,MCM3,MYC,PLA1A,SPP1,TIMP1,TMSB10/TMSB4X,TUBB,VIM
ZAP70		kinase		1.974	0.18	ANXA1,CCR7,COL4A5,CSTF2,DEXI,HSP90AA1,HTATSF1,SCD,SLC25A1,SPOP,SRP14,SSR4,TAF15,TAF1A,TRA2A,TSC22D3,VPS4B,XAF1
STAT1	3.083	transcription regulator	Activated	4.084	0.182	ALPK1,APOBEC3B,APOBEC3G,BAX,BCL6,BIRC5,BTG1,C1S,C3,CASP2,CASP3,CASP4,CASP6,CCL19,CCL3,CCL4,CCL5,CCND2,CCND3,CCR7,CD274,CD86,CDKN1A,CTSS,CXCL10,CXCL8,EGLN3,EIF2AK2,FAS,FOXO1,GBP1,GBP2,GBP3,HIF1A,HLA-DQA1,HLA-DRB5,HLA-E,ICAM1,IFI16,IFI27,IFI35,IFI6,IFIH1,IFIT1,IFIT2,IFITM1,IFITM2,IGF1R,IL15RA,IRF2,IRF5,IRF7,IRF9,JAK2,JUN,LY6E,LY96,MDM2,MX1,MYC,NLRC5,OAS1,OAS2,PARP9,PDGFRB,PHACTR1,PIM1,PRKCE,PSMB10,…
aurothioglucose		chemical drug	Activated	2	0.183	GCLC,HMOX1,NQO1,SPARC
1,1-bis(3'-indolyl)-1-(4-trifluoromethyl-phenyl)methane		chemical reagent		1.938	0.183	ATF3,CDKN1A,GDF15,TNFSF10
Torin1		chemical reagent		-1.982	0.183	CCND3,RPL32,RPS20,RPS6
Mup1 (includes others)		other	Inhibited	-2	0.183	FASN,NRF1,PPARGC1A,SCD
carnosine		chemical - endogenous mammalian	Inhibited	-2	0.183	AIFM1,BAX,FASN,SREBF2
pyrrolidine dithiocarbamate		chemical reagent		-1.922	0.185	ANXA1,ASS1,BCL2,BCL2A1,BMF,CCL5,COL1A1,CXCL10,CXCL8,CXCR4,GCLC,GNAI2,HIF1A,HLA-DRA,HMOX1,ICAM1,IGF1R,IRF7,MAFG,MYC,NFKB1,NR4A1,PGK1,PLD1,PPARA,PSMB8,RACK1,RELA,SAMSN1,SLC2A1,SOD2,VEGFA
ceruletide		biologic drug	Activated	2.384	0.188	ACTG1,BIRC5,CFLAR,DDIT3,HMOX1,HSPA5,PDIA2,XBP1
SKI		transcription regulator	Activated	2.086	0.188	ACTA2,CDC25A,CDKN1A,MBP,MPZ,ODC1,PRX,SMAD7
ethionine		chemical toxicant	Activated	3.606	0.189	ANXA1,CD44,LGALS3,MCM3,MYC,PLA1A,PSMB10,PSMB8,SLC25A3,SPP1,TES,TIMP1,TMSB10/TMSB4X
palmitic acid		chemical - endogenous mammalian	Activated	2.854	0.191	ACAA1,ACACA,ACLY,ACSL1,ALDOA,ATF3,ATF6,BAX,BBC3,BCL2,CASP3,CDKN1A,CTSB,CXCL8,DDIT3,DEGS1,EEF1A1,ERN1,FASN,FBXO32,GAPDH,GCLC,GDF15,HK2,HMOX1,HSPA5,ICAM1,IDH2,INSR,MAP1LC3B,MTOR,NCF1,NCF4,NDUFA5,NR4A1,PFKM,PLIN2,PPARA,PPARGC1A,PRKAA1,PTEN,SCARB1,SCD,SLC25A1,SLC25A4,SOCS3,TNFRSF10B,TNFSF10,TRIB3,TXNIP,UCP2,XBP1
IL31		other		1.915	0.201	CCNB1,CD86,CDK1,MCM4,RB1,SOCS1,SOCS3
ADORA3		g-protein coupled receptor		1.89	0.201	CCL3,CCL4,CCL5,CSF1,CXCL8,SPP1,VEGFA
benzyl isothiocyanate		chemical - endogenous non-mammalian	Activated	2.228	0.211	AIFM1,BAX,BCL2,CCNB1,CDK1,ENDOG,GSTP1,ICAM1,MCL1
ESRRG		ligand-dependent nuclear receptor	Activated	2.815	0.217	ALDOC,CDKN1A,ENO1,FBXO32,GAPDH,HK2,LDHA,NR3C1,PKM,PPARA,TPI1,VEGFA,VEGFB
MSTN		growth factor	Activated	2.268	0.229	ACTA2,CDKN1A,FBXO32,FN1,HIF1A,HIST1H4C,IGF1R,KLF10,MAP1LC3B,MTOR,PPARGC1A,SERPINH1,SLC2A1,ULK1,VEGFA,VIM
BMX		kinase	Activated	2.213	0.23	CXCL8,ENO2,HSPA1A/HSPA1B,PPARGC1A,TIMP1
miR-19b-3p (and other miRNAs w/seed GUGCAAA)		mature microrna	Inhibited	-2.179	0.23	ALOX5,BIRC5,HIPK3,MYLIP,PTEN
MIR124		group		-1.99	0.231	BMI1,IQGAP1,PTPRC,RELA,REST,RHOG,SPI1,STAT3,TP53,VIM
ITGB2	2.64	transmembrane receptor	Activated	2.197	0.232	ACTA2,BCL2A1,CCL3,CCL4,CD86,CXCL10,FN1,GADD45B,ITGA4,ITGAL,RAC1,RAC2,RHOA,VEGFA
ALB		transporter		1.988	0.232	ACTA2,CASP3,CCL5,CDKN1A,COL1A1,CXCL8,DDIT3,ERN1,HSPA5,RELA,SCD,SYNPO,VEGFA,XBP1
APOE		transporter	Inhibited	-2.677	0.232	ACTA2,ACTB,AGER,ANXA11,ATF3,BAX,CALR,CASP3,CCL4,CCL5,CCND2,CD44,CD86,COL18A1,COL1A1,CSF1,CTDSP1,CTSB,CTSD,CTSS,FKBP4,GPX3,HMMR,HMOX1,HSP90AB1,HSPD1,ICAM1,IGF1R,IGFBP6,IL10RA,IL10RB,INSR,ITGA3,ITGB1,JAK1,JUN,KCTD10,LDLR,LIPA,LRP8,LTBP1,MAP2K3,MAPK14,MGEA5,MKL1,MYBBP1A,MYLIP,MYO1B,NCF1,NR1H3,PRKCB,PRKRIP1,RELA,SCARB1,SIRT1,SMAD1,SOCS3,SOD2,SPP1,SREBF2,STAT6,TIAM1,TIMP1,TNFRSF1A,VCP,WBP2
PLAUR		transmembrane receptor	Activated	2.271	0.232	ACTA2,CCL5,CTSB,E2F1,EIF2AK3,ITGAV,ITGB1,MT-CO1,MYC,RAC1,SOCS1,VIM
SB203580		chemical - kinase inhibitor	Inhibited	-3.819	0.236	ACOX1,ACTA2,AIM2,ANXA1,ANXA3,APOBEC3B,APOBEC3G,APOL1,ATF3,BAX,BBC3,BCL2,BIRC5,BST2,C3,CASP10,CCL3,CCL4,CCL5,CCNB1,CD2AP,CD86,CDK1,CDKN1A,COL1A1,CXCL10,CXCL8,CYP1A1,DDIT3,DUSP1,EIF2AK2,ENO1,ERP29,FAS,FCER2,FN1,FYB,GADD45A,GBP2,GDI2,GLRX,GPI,GSTA4,GSTP1,HIF1A,HMOX1,HSPA5,ICAM1,IFI27,IFI35,IFIT1,IFIT2,IL23A,IL2RA,IQSEC1,IRF7,ISG20,ITGA4,JUN,JUND,MAPK14,MAT2A,mir-29,MX1,MYC,NAMPT,NFKB1,NFKB2,NQO1,NR4…
CEBPB		transcription regulator	Activated	2.573	0.236	ABCB1,ACTA2,ALDH1A2,ASNS,ATM,B9D1,BCL2,BCL2A1,BLNK,C3,CCL3,CCL4,CCL5,CCNA2,CCND2,CDC25A,CDC42EP3,CDC45,CDC6,CDKN1A,CDT1,CHIT1,CIRBP,CLPP,COL10A1,COL1A1,COPS5,CTSC,CXCL8,CXCR4,CYP1A1,DAPK1,DDIT3,DEGS1,DHCR7,DHFR,DHRS1,DHX9,DMWD,DYNLT1,E2F1,FAS,FBXO32,FTL,GADD45A,GSK3B,HIST1H4A,HIST1H4B,HIST1H4D,HIST1H4H,HIST1H4I,HIST1H4J,HIST2H4B,HIST4H4,HMGA1,HSD17B4,HSF1,HSP90AA1,HSPA8,HSPD1,HSPE1,ICAM1,IGKC,IKB…
alefacept		biologic drug	Inhibited	-2.073	0.241	ABCB1,CBLB,CCL5,CD52,CXCL8,DLG5,IL23A,IL2RA,IRF2,MAP2K2,NCALD,NFKB2,SOCS1,SOCS3,STAT1,STAT2,STAT6
PITX2		transcription regulator	Activated	2.271	0.243	ACAD8,ATP1A1,ATP1B1,CCND2,CCND3,COQ6,DHRS7B,ENAM,FOXJ3,FOXO1,GADD45A,GPX7,IDH2,ITGAV,ITGB1,KCTD20,LDHA,LEF1,MSC,MYC,NDUFB4,NDUFB7,NDUFC1,NDUFS2,NDUFS7,NDUFS8,NMRAL1,OGFOD2,PLOD1,PLOD2,PYCR2,RDH14,SOD2,UQCRQ,VIM,WNT5A
ammonium chloride		chemical drug	Activated	2.646	0.244	ATP1A1,CD151,CD9,CTSB,FOXO1,GRN,LDLR
GPER1		g-protein coupled receptor	Activated	2.379	0.244	BAX,CDKN1A,FASN,HSPA5,MYC,NOP58,SLC1A1
NLRC5	1.927	transcription regulator		1.903	0.244	DDX58,HLA-B,HLA-C,HLA-E,HLA-F,PSMB9,TAP1
Shc		group		1.997	0.246	BCL2,CCND2,CCND3,MYC
RV 538		chemical reagent		1.987	0.246	ATP13A2,BECN1,ICAM1,PRNP
FFAR1		g-protein coupled receptor	Inhibited	-2	0.246	CYP1A1,NFATC1,PPARGC1A,SLC2A1
CNGA3		ion channel	Inhibited	-2	0.246	CAPN1,CAPN2,DDIT3,HSPA5
Esrra		transcription regulator		-1.941	0.247	ACOX1,ACSL5,AGL,ALDOA,ALDOC,ATP5B,ATP5G3,BDH1,COX7A2L,ECH1,ENO1,ENO2,ENO3,GYS1,NDUFA5,OXCT1,PCK2,PDK1,PFKL,PGAP3,PGM1,PPARGC1A,SIRT3,SIRT5,SLC2A1,SPP1,TFAM,UQCR11
ouabain		chemical drug	Activated	3.097	0.247	ABCB1,ACTB,ATP1A1,CDKN1A,DDIT3,EIF2AK4,HIF1A,HSPA5,HSPA8,HSPA9,MAPK1,TP53,VIM
diallyl disulfide		chemical - endogenous non-mammalian	Activated	2.421	0.249	ATF3,BID,CASP3,CCNB1,GDF15,GSR,HMOX1,NQO1,TP53
bleomycin		chemical drug		1.909	0.249	ACTA2,ALKBH8,BCL2,BMP1,C3,CASP3,CCL5,CD86,CDKN1A,COL1A1,CTSD,CTSS,CXCL10,CXCR4,FAS,FN1,H2AFX,HIF1A,ICAM1,IL4R,ITGA1,ITGB1,JAK1,LTBP1,MAP3K6,MAP4,MIF,MSN,MYC,NR4A1,PLA1A,PRPF19,PTEN,RELA,S100A4,SMAD1,SPP1,STAT3,STK17B,TERT,TGFBR1,TIMP1,TNFRSF10B,TNFRSF1A,TNNC1,TP53,TP63,UHRF1,VHL,WNT5A
CAMP		other		1.785	0.253	BAX,BCL2,BECN1,BMP1,CCL3,CCL4,CCL5,CCR7,CD86,CSF1,CXCL10,CXCL8,CXCR4,EPHA3,ICAM1,IL23A,ITGB2,MCL1,MYD88,NFKB1,NOTCH4,PDGFRB,TNFAIP3,TP53,XPA,XRCC1
PHLPP1	1.267	enzyme		-1.78	0.264	FOXO1,MCL1,PRKCA,PRKCB,PRKCD,PRKCE
diphenyleneiodonium		chemical reagent	Inhibited	-2.002	0.268	ACTA2,COL1A1,CXCL8,DUSP2,FN1,GCLC,HIF1A,HMOX1,HSF1,IGF1R,RAC1,RELA,SOD2,TIMP1,TRA2B,UCP2,VEGFA
ACOX1	-0.732	enzyme	Inhibited	-2.939	0.27	ABCD3,ACAA1,ACADVL,ACOX1,ACSL1,AIG1,ANXA2,CDKN1A,CPOX,CSTB,DDIT3,FASN,GADD45A,GSTP1,HLA-DQA1,HLA-DRB5,HSPA5,IGFBP2,IMPACT,KLF6,LGALS3,LGALS3BP,LONP1,MFGE8,MGLL,NR1H3,PLIN2,PXMP2,RAD51B,RGS2,RPL12,RPS24,SGK1,SLC16A1,SLC20A1,TAGLN2,TP53,TRIB3,UCP2,UGCG,XBP1
ANLN	0.1	other	Inhibited	-2.84	0.273	AEN,BAX,BBC3,BTG2,CDKN1A,FAM212B,FBXO22,FDXR,GOLGA4,MDM2,PHLDB3,SCRIB,SRGAP3,TNFRSF10B,ZNF79
AURK		group	Inhibited	-2.853	0.273	AEN,BAX,BBC3,BTG2,CDKN1A,FAM212B,FBXO22,FDXR,GOLGA4,MDM2,PHLDB3,SCRIB,SRGAP3,TNFRSF10B,ZNF79
phenylbutazone		chemical drug	Activated	3.8	0.278	ANXA1,ANXA2,ASNS,CD44,EFEMP2,FCGR2A,FXYD5,GAS5,LGALS3,MCM3,PLA1A,PSMB8,RCN1,SPP1,TIMP1,TMSB10/TMSB4X,TUBB,VIM
JUN	1.273	transcription regulator	Activated	2.23	0.278	ABCB1,AKT3,ANXA1,ANXA2,APEX1,ASNS,ATF3,BAX,BBC3,BCL2A1,BCL3,BIRC2,BRCA1,BTG1,CALM1 (includes others),CAPN2,CAPNS1,CCNA2,CCND2,CCND3,CD164,CD274,CD44,CDC20,CDK1,CDKN1A,CFLAR,COL1A1,COMT,CSF1,CXCL10,CXCL8,DARS,DICER1,DMTF1,DNMT1,DROSHA,DUSP1,DUSP5,EEF2,EHD4,EIF4A1,ERCC1,ERCC4,FAS,FN1,FTH1,FUS,GCLC,GSK3B,GSTP1,GTF2B,HLA-B,HMGA1,HMOX1,HNRNPU,ICAM1,IFI16,IGF1R,IGFBP2,IL23A,IL2RA,ITGAV,ITGB1,JUN,LGALS3…
EGR2		transcription regulator	Activated	2.594	0.279	ASS1,BCL2,BCL6,BNIP3L,CAMK4,CBLB,CDKN1A,CLCN2,DGKA,DHCR7,EIF5B,EPHA4,FCER2,FLOT2,GOLGB1,GTF2A1,HSPA5,ITGAE,JUN,MBP,MPZ,NCL,NOTCH1,NSF,PASK,PDE7A,PPP3CB,PPT2,PRKCD,PRX,SCD,SLC16A1,SMAD1,SOCS1,SOCS3,SQLE,STAT5A,TAOK1,TFRC,TNFRSF8,TNFSF10,TXNRD2,VEGFA
GNAI3		enzyme		1.89	0.29	CCL3,CCL4,CCL5,CSF1,CXCL8,SPP1,VEGFA
K-252		chemical - kinase inhibitor		-1.964	0.29	CXCL8,H2AFX,JUN,NDRG1,SOD2,SPP1,VEGFA
CFTR		ion channel	Inhibited	-2.512	0.304	ACAA1,ASNS,BLNK,CAPG,CCL5,CXCL8,FADS1,FADS2,FAS,FDFT1,GSR,HDAC2,HSD17B11,HSD17B4,IDI1,LRG1,NFKB1,NFKBIZ,OXCT1,SCD,SOCS3,SQLE,STAT1,TNFAIP3
F7		peptidase	Activated	2.039	0.305	CASP7,CXCL8,EEF1A1,EEF2,GADD45A,IER2,MYC,RELA,RND3,VEGFA
PRKAA2		kinase	Inhibited	-4.025	0.307	ACOT7,ACTA2,ATP5G2,BAX,CAMK4,CDKN1A,COX4I1,DDIT3,E2F1,EIF2AK3,ERN1,FASN,FN1,HIF1A,HIGD1A,HSPA5,LDHA,MGST1,MT-CO1,NCF1,NPEPL1,P4HB,PARP3,PPARGC1A,SLC16A1,SORL1,TFAM,TP53,VIM,YBX1,ZFP36L1
progesterone		chemical - endogenous mammalian	Activated	3.657	0.307	ABCB1,ABCB4,ACOT7,ACOX1,ACPP,ACSL1,ACTA2,ACTB,ADH5,ADM,AK3,ALDH1A2,AMPD3,ARNTL,ATF3,ATP1B1,AURKA,BAX,BCAT1,BCL2,BCL6,BHLHE40,BMP2K,BRCA1,BSG,C3,CASP3,CCNA2,CCNB1,CCND3,CCNG1,CD86,CDC25A,CDKN1A,CDT1,CITED2,CNDP2,COMT,CRCP,CSF1,CST3,CXCL10,CXCL8,CXCR4,CYP1A1,DBP,DDIT3,DICER1,EIF5B,ELL2,FAM49A,FKBP4,FN1,FOXO1,FRAT2,FTH1,GABARAPL1,GARS,GCH1,GNRH1,GRINA,HIF1A,HLA-DQB1,HSD17B4,HSPA8,ICAM1,IDH2,IGFBP2,I…
GRP		growth factor	Activated	2.217	0.311	CXCL8,JUN,MYC,PRKCA,PTK2,RRM1,RRM2,VEGFA
RPS6KA3	-1.285	kinase		1.999	0.312	DDIT3,IRF4,MYC,TNFRSF10B
azathioprine		chemical drug		-1.951	0.312	ACLY,CALR,ITGA4,TNFSF10
mir-148		microrna		-1.97	0.312	BCL2,PIK3IP1,PTEN,RUNX3
T 0070907		chemical reagent		-1.98	0.312	CDKN1A,COL1A1,DGKA,HMOX1
NDFIP1	-2.017	other		-1.98	0.312	IL2RA,LYN,PTEN,SRC
PPP3CB	0.752	phosphatase	Inhibited	-2	0.312	CDKN1A,FBXO32,GADD45A,RBL2
CIITA	0.336	transcription regulator	Activated	2.945	0.32	CD74,COL1A1,GCNT2,HLA-B,HLA-DMB,HLA-DOA,HLA-DPA1,HLA-DQA1,HLA-DQB1,HLA-DRA,HLA-DRB1
IL1B		cytokine	Activated	4.171	0.331	ABCD3,ACPP,ACTA2,ADAM8,ADM,AGER,AMPD3,ANXA1,ASS1,ATF3,ATF5,ATP1A1,BAX,BCL2,BCL2A1,BCL3,BIRC2,BMF,BTG2,C19orf25,C3,CASP10,CASP3,CASP4,CCL3,CCL3L1,CCL4,CCL5,CCR7,CD274,CD44,CD74,CD86,CDKN1A,CFLAR,CLIP2,COL10A1,COL1A1,CSF1,CSRNP1,CTSB,CTSS,CTSZ,CXCL10,CXCL8,CXCR4,CYP1A1,CYTIP,DBI,DBP,DDIAS,DDIT3,DDIT4,DNMT1,DNMT3A,DPY19L4,DR1,DUSP1,DUSP5,E2F1,E2F2,EBI3,EGLN1,EGLN3,ELF3,EP300,FABP5,FAS,FCER2,FMR1,FN1…
PPARG		ligand-dependent nuclear receptor		1.813	0.332	ABCG1,ACAA1,ACACA,ACLY,ACOT8,ACOX1,ACSL1,ACSL5,ACTA2,AGPAT2,ALDH1A2,ALDH9A1,APH1A,ASAP1,BAX,BCL2,BCL6,BDH1,BECN1,BIN1,BIRC5,BRCA1,C3,CCL5,CCR7,CDKN1A,CDKN2C,COL1A1,CR2,CTPS1,CXCL8,DGKA,DR1,EGLN1,EGLN3,EIF4EBP1,ENO2,ERO1A,FABP5,FASN,FN1,GAPDH,GDF15,GIPR,HADHA,HADHB,HIVEP2,HK2,HMOX1,HYOU1,ICAM1,IDH1,IGFBP6,IL23A,IL2RA,INSIG2,INSR,IVD,JUN,KLF6,LAMB3,LDLR,LIPE,MCM7,MDH1,MGLL,MGST1,MKI67,MKNK2,MTOR,MY…
tamoxifen		chemical drug	Activated	2.383	0.333	ACACA,ACOX1,ADM,AHNAK,ASS1,ATP5B,BAX,BCL2,BECN1,BID,BIRC5,BRCA1,C3,CCNA2,CDKN1A,CFLAR,CSAD,CTSD,CXCL8,CXCR4,DCC,EPHA4,FADS1,FADS2,FASN,FLOT1,GAPDH,GDF15,GPATCH3,HMGCS1,HOXB7,HSP90AB1,HSP90B1,INPPL1,ISG20,JUN,KLHL24,LDLR,MAFF,MDM2,MIF,MKI67,MT-CO1,MTO1,MX1,MYC,OXTR,PEMT,PPARA,RB1,RBL1,RBL2,SCD,SCUBE2,SLC1A1,SLC2A3,SLC7A5,SLC9A3R1,SMAD7,SOD2,SPP1,SYNE1,TAGLN,TERT,TP53,TXN,TYMP,UCP2,UGCG,USP1,VEGFA,…
carbon tetrachloride		chemical toxicant	Activated	2.161	0.337	ACTA2,AK4,ASS1,ATF3,BAX,BCKDHA,CASP3,CASP7,CCL4,CCL5,CDKN1A,COL1A1,CREBBP,CXCL10,DDIT3,DHFR,DUSP1,FKBP1A,FN1,GADD45A,GADD45B,GCLC,GDF15,GLUD1,GSTP1,HMOX1,HSP90AA1,HSPD1,ICAM1,IGFBP6,INHBE,ITGB1,JUN,JUND,MAPK14,MGLL,mir-29,MYC,NAPEPLD,NQO1,NR4A1,ODC1,PDGFRB,PPP1R15A,PRKCH,PRNP,RALB,RB1,S100A6,SKIL,SMAD1,SMAD7,SOD2,SORD,SPP1,TGFBR1,TIMP1
EGR1		transcription regulator	Activated	2.396	0.343	ABCB1,ACTA2,ATF3,BAX,CASP3,CASP6,CASP7,CCL4,CCND2,CD44,CDC20,CDKN1A,COL1A1,CSF1,CXCL8,EIF4EBP1,FAS,FN1,FTL,GADD45A,GADD45B,GDF15,HIF1A,HMOX1,ICAM1,IGF1R,JUN,JUND,LDLR,MAP1LC3B,MYB,MYC,NDRG1,NFKB1,NR4A1,PTEN,RB1,SF1,SGK1,SOCS1,SOD2,SPP1,SQLE,TIAM1,TIMP1,TNFSF10,TP53,TP73,VEGFA,WNT4
miR-141-3p (and other miRNAs w/seed AACACUG)		mature microrna		-1.874	0.343	BAX,ELMO2,ENAM,ERBIN,FOXJ3,GADD45A,ITGAV,ITGB1,LEF1,MAP2K4,PTPRD,STAT5B,TP73,VIM,WDR37,ZEB1
monorden		chemical - endogenous non-mammalian	Activated	2.236	0.344	BAX,DDIT3,DNAJB1,HSP90B1,HSPA5
GADD45B	-0.54	other		1.916	0.344	BCL2,BIRC2,CDKN1A,COL10A1,TP53
CBS/CBSL		enzyme	Inhibited	-2.2	0.344	CASP3,CSAD,EEF1A1,EEF1D,SCARB1
IL6		cytokine	Activated	2.502	0.346	ABCC5,ACOX1,AHNAK,ANXA1,ATF3,AXIN1,BAX,BBC3,BCL2,BCL3,BCL6,BIRC5,BMI1,BST2,BTG2,BUB1,BUB1B,BUB3,C3,CASP3,CASP7,CCL3L1,CCL4,CCL5,CCNA2,CCNB1,CCR7,CD163L1,CD44,CD46,CD48,CD53,CD74,CD79A,CD86,CDC20,CDC45,CDC6,CDK1,CDKN1A,CDKN3,CENPA,CENPE,CES2,CFLAR,CHEK1,COL1A1,COX4I1,CRLF1,CSF1,CST3,CTR9,CTSC,CUL4A,CXCL10,CXCL8,CXCR4,CYP1A1,CYTIP,DHFR,DNMT1,DPP3,DUSP1,DUSP16,DVL1,E2F1,E2F2,ENO2,ERBIN,EXO1,EZH2,FAS…
CpG ODN 2006		chemical reagent	Activated	2.295	0.352	AICDA,CCL5,CD86,CLEC2D,CXCL10,CXCL8,FCER2,ICAM1,IFIT1,IL23A,IL2RA,IRF7,NFKB2,NFKBIZ,RELA,STAT1,TNFRSF13B
GPS2	-0.27	transcription regulator	Inhibited	-2.028	0.355	ASAP1,BIN1,CDKN1A,CR2,CXCL10,CXCL8,HIVEP2,IDH1,MYC,SGK1,SHISA5,SOCS1,TBCC,WIPF1
PLG		peptidase	Activated	2.405	0.356	AGER,BAX,BECN1,CNN2,COL1A1,CSF1,ELMO1,FYN,IQSEC1,MFGE8,MIF,MXI1,PIK3CB,PRKCE,RAC1,RAC2,RALA,RALB,RHOA,VAV1,VDAC1
ELK1		transcription regulator	Activated	2.58	0.365	BRF1,CCT8,CDKN1A,INSIG2,ITGAV,ITGB1,JUN,MCL1,MTHFD2,PRKCA,SAR1A,SLC2A1,SPP1,TAGLN,TNFRSF10B
triflusal		chemical drug	Inhibited	-2.4	0.368	CCL3,CCL4,CD74,CSF1,CXCL8,RELA
SYK	0.014	kinase	Inhibited	-3.024	0.37	ATP8A1,BCL2,CCL4,CCL5,CCR7,CITED2,CXCL10,CXCL8,CXCR4,DOCK10,FCMR,GADD45A,JMY,OAS1,PCMTD1,PIM1,RCSD1,TNFSF10,TP53INP1,TSC22D3,USP53,VEGFA,YPEL2
bafilomycin A1		chemical drug	Activated	2.945	0.37	BST2,CD151,CD9,CXCL10,DDIT3,GRN,HTT,MS4A1,TRIB3
RGCC		other		1.99	0.38	ACTA2,FASN,FN1,SCD
Il8r		group		1.982	0.38	BAX,BCL2,CR2,CXCL8
Integrin		complex		1.98	0.38	JUN,MYC,SOCS3,VEGFA
KT5720		chemical - kinase inhibitor	Inhibited	-2	0.38	ADORA2A,HMOX1,MAT2A,POU2AF1
MAP2K1	0.754	kinase	Activated	2.019	0.4	ABCB1,ACTA2,ALDH1L1,APOBEC3G,ATF3,BCL2,BCL2A1,BIRC2,BRCA1,CAPN3,CCL4,CCL5,CD274,CD44,CDKN1A,CFLAR,COL1A1,CTSB,CXCL8,DNMT1,DUSP1,DUSP5,ENO1,ENO2,FASN,FBXW11,GUSB,HIF1A,HSPA5,IGF1R,ITGA2B,ITGB1,JUN,JUND,JUP,LDLR,LEF1,LGALS3,MBP,MPZ,MYC,NET1,PIM1,RRAGD,SCARB1,UBC,VEGFA
KAT2B		transcription regulator		1.987	0.404	ABCB1,CDKN1A,COMMD3-BMI1,E2F1,EDEM1,FASN,HLA-B,HSPA5,NR1H3,PTCH1,RB1,TP53
EFNA2		kinase	Activated	2	0.405	APOBEC3G,BACH2,DCBLD2,FABP5,IRF7,KRT10,KRT7,NEDD4L,PXN,SLC20A1,TCF3,TGM1,TRIM2,TRIM5,UBE2S,USP9Y
acetaminophen		chemical drug		1.906	0.407	ABCB1,ABCB4,ABCC5,ACTB,ACTG1,AK4,APEX1,ASL,BCKDHA,BCL2,BTG2,CASP3,CCNG1,CDKN1A,CXCL10,DDIT3,FAS,GADD45A,GLUD1,GLUL,GPX1,GSR,GSTP1,HIF1A,HMGCS1,HMOX1,HSD17B4,HSPA5,HSPD1,ICAM1,IFRD1,IGF1R,ITGB1,JUN,LCAT,MCL1,mir-29,MYC,NQO1,ODC1,PRDX1,PRKCB,SERPINF1,SOCS3,SSTR3,TUBA1A,TUBB,TXN,VEGFA
thioacetamide		chemical toxicant	Activated	3.501	0.411	ACTA2,ADD3,ANXA1,ANXA2,ARG2,ASNS,ATM,BHLHE40,BRCA1,BRCA2,BRIP1,CD44,CHAF1A,CKB,CLIP2,COL1A1,CTBP1,CYP1A1,DBN1,ELF3,ELMOD3,FCGR2A,GAS5,GATM,GDE1,GPX3,GYG1,HIST1H3D,HK1,HSPA4,IFITM2,JUN,LGALS1,LGALS3,LGALS3BP,LRP8,LTBP1,MBD4,MCM3,MCM6,MYC,ODC1,PAX8,PKM,PLA1A,POLE2,PPT1,PSMB10,PSMB8,PTK2B,RCN1,RRM1,SELENOW,SMAD7,SPARC,SPP1,ST3GAL2,TAGLN,TCF4,TES,TGFBR1,TIMP1,TMSB10/TMSB4X,TRIM25,UBLCP1,WNT5A
KEAP1	1.273	transcription regulator	Inhibited	-2.209	0.412	BCL2,GBE1,GCLC,GNAI2,GSTP1,HMOX1,MAP1LC3B,NQO1,PRDX1
eicosapentenoic acid		chemical drug	Activated	2.149	0.421	ACADVL,CD44,CD86,ECH1,FADS1,FADS2,HMOX1,IL2RA,JUN,LDLR,NFKB1,PLIN2,PPARA,PSMB3,PSMC2,PSMC6,RELA,SLC25A20,SLC2A1,SPI1,TNFRSF1A,TP53,UBE2B
bisphenol A		chemical - endogenous non-mammalian		1.764	0.422	ALDH5A1,APEH,ATP6AP1,BAX,BCL2,BECN1,C3,CASP3,CDKN1A,CITED2,CTSD,CTTN,CXCL10,ENO1,ENO2,HSP90AB1,HSP90B1,HSPA1A/HSPA1B,IKBKB,MAP1LC3B,MDH2,MECP2,NR4A1,PEBP1,PFKFB4,PKM,RPN2,SKIL,SLC1A5,SLFN12,STAT3,STK17B,TP53
IL13		cytokine	Activated	3.421	0.428	ACADVL,ACOX1,ACSL1,ADA,ADAM15,ADORA2A,ALDH1A2,AMPD2,ARG2,ARNTL2,ATF3,BAX,BCL2A1,BCL3,BID,BIRC2,BLVRA,C3,CAPN2,CASP3,CASP6,CASP7,CCL3,CCL4,CCL5,CD163L1,CD37,CD44,CD48,CD52,CD72,CD86,CIDEB,COL18A1,COL1A1,CTSB,CTSC,CTSH,CTSS,CXCL8,CXCR4,DHCR24,DNASE2,DUSP10,FADS1,FADS2,FAM162A,FAS,FCER2,FCGR2A,FKBP1A,FLOT1,FZR1,GAS7,GNAI2,GPX3,HK1,HMOX1,HOMER2,IARS,ICAM1,IFFO1,IFNGR2,IL23A,JAK1,KLF6,LIPA,LTA4H,LTBP1…
A23187		chemical reagent	Activated	2.534	0.431	ATF3,CALR,CD46,CD86,CXCL8,DDIT3,DDIT4,DNAJC12,DVL3,FN1,GCH1,HERPUD1,HSP90B1,HSPA5,ICAM1,IRF4,JUN,LTA,MTHFR,MYC,NR4A1,ODC1,PDIA2,PLCB3,SDF2L1,SLC2A1,TNFSF10,TP53,UBXN4,VEGFA
PTPN6	-0.026	phosphatase		-1.757	0.432	BAX,CCR7,CD44,CD86,CXCL8,DHFR,IGHM,ITGB2,LYN,MYC,TIMP1
stearic acid		chemical - endogenous mammalian		1.912	0.434	ATF3,BCL2,ICAM1,NR1H3,PLIN2,PPARGC1A,PRKAA1
GLI1		transcription regulator	Activated	3.155	0.439	ACADVL,ARPC5,ASPM,BCL2,BCL2A1,BID,CCND2,CDC34,CDKN1A,CNIH4,COL10A1,COL1A1,COMMD3-BMI1,CSF1,DEGS1,DRG2,FAS,FUCA2,GMFG,GOSR1,HNRNPU,HOXA5,HUWE1,IGFBP6,IL2RA,JUP,LMNA,MTMR1,NIPAL2,NQO2,NREP,PIM1,PLOD1,PPT2,PRKCE,PTCH1,RGS10,RPL30,RXRA,SDHA,SH3GLB1,SOX5,SPP1,SYNE1,TMEM79,TNFRSF10B,TOM1,TP53,TTC13,TUFM,ULK1,USP7,VEGFA,VIM
FOXP3		transcription regulator	Activated	2.706	0.441	AKT3,ANXA1,BBC3,BCL2,BRCA1,CDKN1A,CHAF1A,ENTPD1,EZH2,IL17RA,IL2RA,IRF4,ITGAE,JMY,LIG1,MAPK8,MGAT1,NFKB1,PDCD4,PIM2,RGS1,SMAD7,TLR10,TNFAIP3,TONSL,USP21,VEGFA
mir-132		microrna	Inhibited	-2.184	0.445	ARHGEF11,CCNA2,EP300,PEA15,PTCH1,PTEN,RASA1,RB1
selumetinib		chemical drug	Activated	2	0.447	BIRC5,CD274,CDKN1A,JUN
formoterol		chemical drug	Activated	2	0.447	CALR,CXCL10,PDE4D,UBE2B
naltrindole		chemical drug	Activated	2	0.447	CDK16,GSTO1,IGFBP2,UBC
deferasirox		chemical drug	Activated	2.339	0.454	ANXA2,CD300A,GAS7,ITGB2,JUN,LY75,RGS1,SLC26A11,TNFSF10
TO-901317		chemical reagent	Activated	2.992	0.456	ABCG1,ACAA1,ACACA,ACLY,ACOX1,ACSL1,ACSL5,ADIPOR1,ADM,AGPAT3,ARG2,ASS1,C3,CASP4,CASP7,CCNB1,COMT,COX17,DHCR7,ECI1,ELOVL1,ELOVL5,ENO1,FABP5,FADS1,FADS2,FASN,FDFT1,GAMT,GBE1,GPI,HK2,HMGN1,HSD17B11,HSD17B12,HSD17B8,LDLR,LGALS3,MGLL,MID1IP1,MRPS2,NR1H3,PFKFB3,PFKL,PFKP,PLTP,PRKAB1,PSMA7,PSMB2,PSMB8,PSME1,PXMP2,SCARB1,SCD,SIGMAR1,SIRT1,TIMP1,TKT,TSHR,VEGFA
PRKCA	1.042	kinase		1.966	0.457	APOBEC3G,BCL11A,BNIP3L,CDKN1A,COL1A1,CTSB,FN1,GBA,GDF15,HSPA1A/HSPA1B,ICAM1,IFIT1,IGF2BP3,JUN,MYC,NFKB1,NQO1,PLA2G6,PLD1,PRKCD,PTEN,RB1,RHOBTB3,SCAMP1,SDCBP,SEC23IP,SP100,SZRD1,TP53,UBAP2L,VEGFA
IRAK4	0.208	kinase	Inhibited	-2.032	0.458	ATF3,BTG2,CD86,CSRNP1,CXCL10,CXCL8,IER2,IFRD1,IL23A,IRF4,IRF5,IRF7,JUN,NFKBIZ,NR4A1,SLC25A25,SOCS1,TATDN3,TNFAIP3,ZC3H12A
C5		other	Activated	2.219	0.461	CCL4,ITGB1,ITGB2,SOCS3,STAT3
LGR4		transmembrane receptor	Activated	2	0.461	CXCL10,KDM4A,LEF1,WNT4,WNT5A
AR		ligand-dependent nuclear receptor	Activated	2.779	0.468	ABCG1,ACPP,ADGRA3,ADM,AK3,ATAD2,BIRC5,BMF,BUB1,BUB1B,C3,CALU,CAMKK2,CCDC85B,CCNA2,CDCA5,CDK14,CDKN1A,CDT1,CENPE,CFLAR,CHTF18,CIT,CKAP4,DBI,DDT,DEGS1,DEPDC1,DHCR24,DHCR7,DISP2,DNAJB9,DNM1L,DR1,DYRK1A,EBP,EIF2B5,ELMO1,ENO2,ERN1,ERO1A,EXTL2,FABP5,FKBP4,GDF15,GDI1,GLCCI1,GSTP1,GUSB,HSPA5,HSPH1,IGF1R,IMPDH2,INPP4B,KDELR2,KDM4B,KIF22,KIF2C,KPNA2,LAMA5,LRIG1,LRRK1,MAD2L1,MCM2,MCM4,MTA2,MTHFD2,MYC,MYO1B,…
NR6A1	0.415	ligand-dependent nuclear receptor	Activated	2.236	0.473	ALDH1A2,BMP1,CCND3,GPD2,LMNA,VIM
Collagen type IV		complex	Activated	2	0.473	ACTA2,DPYD,ITGB1,MYC,RELA,TAGLN
IKZF1	-0.316	transcription regulator	Inhibited	-2.176	0.475	AJUBA,BCL6,BLNK,CCND2,CCND3,CD79B,CDKN1A,CTNND1,DOCK9,DTX1,EBF1,FGF13,FLI1,FOXO1,HNRNPLL,IFI16,IGLL1/IGLL5,ITGA2B,KIF23,KMT2A,LHFP,LHFPL2,LIG4,LYN,MYC,MYO1B,NOTCH1,POU2F2,PREP,PRNP,RGS13,SELENOM,SERPINH1,SH3BP5,SPI1,TMEM119
CHUK	0.344	kinase	Activated	2.125	0.475	AMPD3,ATF3,C3,CASP4,CCL19,CCL4,CCL5,CCNB1,CDC25A,CDKN1A,COL18A1,CRLF1,CSF1,CTSB,CTSZ,CXCL10,CXCL8,DNMT1,E2F1,FAS,GADD45B,GBP2,GBP3,GCH1,GM2A,GRN,HK2,HMOX1,HSP90AA1,ICAM1,IFI16,IFI35,IFIT2,IGFBP6,KLF10,MAT2A,MYC,NFKB2,NOTCH1,PLD3,PLK1,RABEP2,RB1,RELA,RELB,SGK1,SNX10,SOCS3,SPP1,SRC,TNFAIP3,TP53,TP63,VEGFA,VEGFB
ATP-gamma-S		chemical reagent		-1.951	0.477	BTG1,C3,CCL3,CCL4,CCR7,CD72,CD86,CSF1,CXCL8,CXCR4,IL15RA,IL16,IL2RA,IRF4,SLC29A1,SOD2,TRAP1,WARS
FXR ligand-FXR-Retinoic acid-RXRα		complex	Activated	2.595	0.482	ABCB4,FABP6,FASN,PLTP,PPARA,SCARB1,SLC27A5
HAND1		transcription regulator	Activated	2.219	0.482	ACACA,ADSS,DBI,LIPE,NOTCH1,NOTCH4,SMPX
PRDM1	0.293	transcription regulator	Inhibited	-2.568	0.483	ADA,ADAM8,AICDA,AIM2,APOBEC3C,ARG2,BCL2A1,BCL6,BTK,CA9,CCR7,CD22,CD53,CD74,CD79A,CD86,CXCR4,DDIT4,DUSP16,ERAP1,FCER2,FGR,FTH1,GBE1,HIST2H2AA3/HIST2H2AA4,HLA-DQA1,HLA-DRA,IGF1R,IGHM,IRF4,ITGA4,JCHAIN,LGALS1,LIMK2,MCL1,METTL7A,MIR155HG,MSC,MT2A,MYC,NFAT5,NFATC1,PLAC8,PRKDC,PSMB10,PSMB8,RARRES3,RASSF2,SLC25A37,SLC2A5,STAT6,SWAP70,TAPBP,TNFRSF10D,TNFRSF13B,TNFSF10,XBP1,XRCC5
cholic acid		chemical - endogenous mammalian		1.796	0.486	ABCB1,ABCB4,ACOX1,CCNG1,CIRBP,DHCR7,FABP6,FDFT1,KCNJ13,LCAT,MDK,MGST1,MVP,MYB,NR1H3,PLTP,PPARGC1A,SQLE,SREBF2,TAGLN
NF1	-0.684	other	Inhibited	-2.598	0.489	MDK,MPZ,MYC,NCL,NPM1,RPL21,RPS19,TNFRSF10B
SOX4		transcription regulator	Activated	3.916	0.491	AES,AZI2,BAX,BBC3,BCAR3,BCL2,BIRC5,BLK,CAPN2,CD53,CD74,CHAC1,CSNK1E,CTNNA1,DICER1,EPG5,EZH2,FGF13,FN1,GLDC,GNRH1,GRB7,H1FX,HLA-DQB1,IGKC,LHFP,LMO7,MAGED1,MAP4K5,MARCKSL1,MBP,NREP,PPM1F,PTK2,SDR39U1,SEL1L3,SMAD1,SNX10,SPI1,ST6GAL1,STAG3,TAX1BP3,TCF3,TES,TIAM1,TUBA1A,VIM,VOPP1
cholecalciferol		chemical - endogenous mammalian		1.887	0.501	ALOX5,ANXA2,BCL2,BECN1,BIRC5,BRAP,CCL5,CD300A,CD86,COL1A1,CSF1,CXCL10,E2F1,FABP6,GAS7,GHRL,ITGB2,JUN,LY75,MYO6,NDUFAF4,PDGFRB,PRKCB,PRKX,RB1,RGS1,RUNX3,SLC20A1,SLC26A11,SPP1,TNFSF10
NR1H2	-0.383	ligand-dependent nuclear receptor	Activated	2.46	0.501	ABCG1,ACACA,ACOX1,C3,CCL4,CCL5,CXCL10,FASN,FDFT1,HK1,HSD17B4,ITGAL,LDLR,LIPE,LRP8,NR1H3,PLTP,RB1,RPS14,SCARB1,SCD,SREBF2,TSHR,VEGFA
GATA1		transcription regulator	Activated	2.582	0.503	AGGF1,AHSP,AIP,ALOX5,BCL2,BIRC5,BTG2,CALR,CBX5,CCL5,CCND2,CCND3,CD164,CDKN2C,CHCHD6,COPS5,CYFIP1,DICER1,FAM118A,FLI1,FSD1L,FYB,GART,HNRNPAB,HSPA9,ITGA2B,MAP3K5,MBP,MCM3,MCM5,MS4A1,MYB,MYC,NCL,NOP2,PBXIP1,PIGQ,PIM1,PIM2,PLXNA1,POLA2,RAD54L,RANBP1,RBL1,RFC3,RGS13,RNF220,RPL22,RPL27A,RPS11,RRM1,SLC50A1,SPTA1,SRC,SRM,SRSF2,ST3GAL6,TFRC,UAP1,USP16
IKBKG	0.118	kinase	Activated	2.672	0.507	AMPD3,BAX,BBC3,C3,CCL5,CFLAR,CSF1,CTSB,CTSZ,CXCL8,FCER2,GBP2,GBP3,GCH1,GM2A,GRN,HK2,ICAM1,IFI16,IGFBP6,IKBKE,IRF7,NFKB2,PLD3,PPARA,PTEN,RABEP2,RELB,SGK1,SOCS3,TNFAIP3,TNFSF10,VEGFA
IL2RB		transmembrane receptor		1.98	0.511	CCND3,IL2RA,JUN,MYC
ADAM15	1.235	peptidase		1.96	0.511	CCL5,CD44,ITGAV,VEGFA
LATS2		kinase	Inhibited	-2	0.511	AURKB,CCNB1,E2F1,PLK1
PPRC1		transcription regulator	Activated	2.335	0.512	CXCL8,DDIT4,DUSP5,EPHB1,GDF15,HK2,LAMB3,NAMPT,NFKBIZ,RND3,UBR4,ZFP36L1
LGALS1	0.971	other	Activated	3.084	0.516	ACTA2,CCNB1,CCND2,CDKN1A,FIS1,FN1,HRAS,IFNGR2,IGHM,IL2RA,LGALS1,LGALS3,PTCH1
artesunic acid		chemical drug	Activated	2.236	0.518	BAX,BCL2,BCL2L13,BIRC5,CASP3
NPC2	-0.158	other	Inhibited	-2.236	0.518	CREB5,PTGS1,STAT1,STAT2,STAT3
JAK2	0.744	kinase	Activated	2.613	0.525	ACTB,BAX,BBC3,CCL5,CCND2,CDC25A,CDC42BPB,CDKN1A,CFLAR,CXCL10,CXCL8,GBP2,GCNT2,GNRH1,ICAM1,IGF1R,JAK2,LAT2,LY6E,LYN,MYC,MYL12A,ODC1,POP4,PSMB9,SOCS3,STAT1,STAT3,TAP1,TP53,TP53INP1,TRAM1
WNT1		cytokine	Activated	2.198	0.528	ACTA2,BIRC5,CCNB1,CCND2,CCND3,CCNG1,CDKN1A,DHFR,DUS2,EEF1A1,EIF1AX,EIF3C,EIF4EBP1,EIF5B,FN1,GRN,IGF1R,JUN,LBH,LEF1,LY6E,MYC,NCK1,NOTCH4,NXF1,PDCD4,PDPK1,RBL2,RPS6,SPP1,STAT5A,TGFBR1,TP53
tetrodotoxin		chemical drug		1.964	0.528	ATP1B1,FAS,GNRH1,PPARGC1A,TAP1,TAP2,TGFBR1
ramipril		chemical drug		-1.89	0.528	COL1A1,COL4A5,FN1,LAMC1,MAPK14,TIMP1,VEGFA
HBEGF		growth factor	Activated	2.621	0.536	BCL2,CCND2,CXCR4,HK2,ITGB1,MAPK14,REST,VEGFA,ZEB1
MTORC1		complex		1.88	0.549	ELF4,FASN,HK2,IDI1,LDHA,MBP,MYC,PFKP,PKM,PPARGC1A,SCD,SLC2A1,SREBF2
MST1R		kinase		1.982	0.572	ACTA2,DVL1,JUN,MYC,VIM
FGF9		growth factor	Activated	2.183	0.572	BAX,CCND3,GCLC,HMOX1,VEGFA,WNT4
nilvadipine		chemical drug		-1.89	0.573	ADA,CASP3,LGALS8,PDCD4,PRKCD,SDCBP,TEP1
rosiglitazone		chemical drug	Activated	3.978	1	ABCG1,ACADVL,ACSL1,ACSL5,ACSS2,ADA,ADAM8,ADIPOR1,ALOX5,APOL3,ATP1A1,BAX,BCL2,BRCA1,C1QB,C3,CASP3,CCL5,CD164,CD86,CDKN1A,COL1A1,COX4I1,CSF1,CXCL10,CXCL8,CYP1A1,DDHD1,EBI3,ECH1,EGLN1,EGLN3,ERP44,ETFDH,FABP5,FAM3A,FASN,FGF13,FN1,GAPDH,GBP1,GBP2,GIPR,GYG1,HADHB,HLA-DRA,HMOX1,HSPA5,HSPA9,ICAM1,IFIT2,IGFBP2,IGFBP6,ILK,INSR,ITGAL,LAMB3,LIPE,LRG1,MAT2A,MCM6,MCM7,MDH2,MGLL,MUT,MX2,NCK2,NFKB1,NR1H3,OAS1,OA…
NR1H3	0.547	ligand-dependent nuclear receptor	Activated	3.458	1	ABCG1,ACACA,ACOX1,ACTA2,ARG2,CCL4,CCL5,CXCL10,FASN,FDFT1,HK1,INSIG2,ITGAL,LDLR,MID1IP1,MYLIP,NR1H3,PLTP,PPARGC1A,RB1,RPS14,SCARB1,SCD,SREBF2,TSHR,VEGFA
phorbol myristate acetate		chemical drug	Activated	3.396	1	ABCB1,ACTB,ADAM15,ADAM17,ADAM8,ADM,ADORA2A,AGER,AHSA1,ANXA1,APOBEC3G,ATM,ATP2A3,AURKA,AURKB,BAX,BCL2,BCL2A1,BECN1,BIRC5,BMI1,BNIP3L,BTG2,BTK,C14orf159,C3,CA11,CAPG,CCL3,CCL3L1,CCL4,CCL5,CCNA2,CCND2,CCND3,CCNH,CCNT1,CCR7,CD44,CD52,CDC42,CDK1,CDK7,CDKN1A,CERK,CFLAR,CMPK1,CR2,CREBBP,CSF1,CTSB,CTSD,CTTN,CUL3,CXCL10,CXCL8,CXCR4,CYP1A1,DBP,DDIT4,DENND3,DGKD,DNAJC3,DNMT1,DTL,DUSP1,DUSP2,DUSP5,E2F1,EBI3,…
Mapk		group	Activated	3.343	1	ABCB1,ADA,BCL2,CDKN1A,CFLAR,COL1A1,CXCL8,DBP,EP300,HMOX1,ITGA4,ITGB7,JUN,MYC,NR3C1,PER1,PER2,PRKCZ,PTEN,RELA,SPP1,STAT1,VEGFA
bucladesine		chemical toxicant	Activated	3.097	1	AIP,ANKRD52,ANXA1,ASS1,BCL2,CASZ1,CD44,CD86,CDKN1A,CNP,CR2,CXCL10,CXCL8,CXCR4,DUSP1,ENO2,FCGR2A,FOXO1,GADD45B,GALNT14,GDF15,GLS2,GLUL,GNRH1,GSTP1,HMOX1,ICAM1,IGF1R,IGFBP6,IL23A,IL23R,ITGB2,JAK3,JUN,KCTD3,LAMB3,LDLR,LIPE,LPCAT1,MAN2A1,MAP3K5,MAT2A,mir-29,MYC,NFKB1,NPHP4,NR4A1,ODC1,PDE4C,PDE4D,POU2AF1,PTCH1,PTGS1,RBL1,RELA,RGS2,SCARB1,SIGMAR1,SLC2A1,SLC9A3R1,SOCS3,SUV39H2,TBC1D1,TIMP1,TOP1,TRAF2,TS…
IL21		cytokine	Activated	2.893	1	AICDA,ARG2,BCL2,BCL6,BSG,CASP3,CCL4,CCL5,CCND2,CCR7,CD86,CDKN1A,CXCL10,CXCL8,CXCR5,EIF2AK2,HCST,HIF1A,HLA-DRB5,HSH2D,IFI16,IFIT1,IFIT2,IL23A,IL23R,IL2RA,IL4I1,IRF4,IRF5,IRF7,MCL1,MKI67,MYD88,OAS2,PSMB9,PTPRC,SLFN13,SOCS1,SOCS3,STAT2,STAT3,TAP1,XBP1
KLF4		transcription regulator	Activated	2.854	1	ACTA2,ANKRD17,AXIN1,BAX,BMI1,BUB1B,CASP3,CCNB1,CCND2,CD44,CDKN1A,CENPE,COL1A1,CXCL8,CYP1A1,DUSP1,DUSP5,ECSIT,EXT2,FARP1,FN1,GBP3,KRT17,KRT7,MYC,NF1,NOTCH1,NOTCH4,ODC1,PFKP,PPARA,SERPINH1,SLC4A7,SMAD1,SOCS1,SOD2,TAGLN,TGFBR1,TGM1,TP53,VEGFA,VIM,WNT5A
SMAD4	0.362	transcription regulator	Activated	2.723	1	AIM2,BBC3,BMI1,CAB39,CBFB,CCND2,CD79A,CDC42EP3,CDKN1A,CITED2,COCH,COL10A1,CSF1,CTSD,DAPK1,DAXX,ERCC5,FN1,GADD45A,GADD45B,HMOX1,ICAM1,INPP5D,ITGB1,ITGB5,ITGB7,LEF1,LEMD3,MAPK7,MBD1,MDM2,MTOR,MYC,NAMPT,NPR2,PDGFRB,PNOC,PTEN,PTK2B,PTPRC,RAC1,RNF220,RUNX3,SAE1,SCD,SELPLG,SGK1,SHISA5,SKIL,SLC25A4,SMAD7,SPI1,TIMP1,TPM1,TPM3,UNC119,VAPB,VEGFA,VIM
TGFBR2		kinase	Activated	2.713	1	ACTA2,AP3S1,BHLHE40,BIRC5,CCND3,CCT5,CD44,CDKN1A,COL1A1,DYRK2,EXT2,FN1,GADD45B,GATM,GNRH1,ICAM1,ITGAE,JUN,JUP,LBR,MAN2B2,MPHOSPH9,NIPA2,OSTF1,RBL2,RBMS3,SKIL,SLC2A3,SMAD1,SMAD7,SOCS3,SPARC,SPP1,STAT3,TAB2,TAGLN,TGFBR1,TIMP1,TXNIP,UBE3A,VCL,VEGFA,WNT10A
Ap1		complex	Activated	2.712	1	ATF3,ATP6AP2,BCL2A1,CALM1 (includes others),CCL3,CCL4,CCL5,CCNA2,CD44,CXCL8,DDIT3,ERCC1,FN1,GSS,GSTP1,HMBS,HMOX1,HSP90B1,IFRD1,IL23A,IL2RA,JUN,MT-CO2,MT2A,MYC,NDRG1,NOTCH4,NQO1,NR3C1,RELB,S100A4,SPARC,SPP1,TIMP1,TNFRSF8,UTRN,VEGFA
CpG oligonucleotide		chemical drug	Activated	2.703	1	AICDA,BAX,BCL2,BCL2A1,BIRC5,CA9,CASP4,CCL4,CD58,CD86,CXCL10,CXCL8,DICER1,FAS,FCGRT,GBP3,ICAM1,IFI27,IFI6,IL23A,IL2RA,INPP5D,LYN,MCL1,MYC,NFKBIZ,NOTCH1,PRKCD,RELA,SAMSN1,SOD2,TNFRSF13B,TNFSF10
CEBPA		transcription regulator	Activated	2.656	1	ABCB1,ACACA,ACLY,ACSL1,ADCY7,AGPAT2,ANXA1,ARG2,ASL,ASNS,ASS1,B9D1,BCL2,BCL2A1,BIK,BIN1,BTG1,BTG2,C3,CCL3,CCL4,CCNA2,CCND2,CDC37,CDKN1A,CKAP4,COL10A1,COL1A1,COPS5,COX4I1,CRADD,CSF1,CTNNA1,CXCL8,CXCR4,DHCR7,DHFR,DICER1,E2F1,EDF1,EEF1A2,EXTL2,FASN,FOXO1,FXR2,GADD45A,GAPDH,GBP1,GCH1,GLIPR1,GLRX,GSK3B,GSTP1,GTF3A,H1FX,HLA-B,HMGA1,HMOX1,HSPA5,ICAM1,ICAM2,IFI27,IFI6,INSR,ITGAL,ITGB5,JUN,KRT17,KRT7,LGALS…
NGF		growth factor	Activated	2.646	1	AGRN,ANXA2,APOBEC3G,ATF3,BAX,BBC3,BCL2,BTG2,CCL4,CCR7,CD86,CDK1,CDKN1A,DHX9,DUSP1,E2F2,EEF1A1,EGLN3,EHD4,FAS,GADD45A,GSK3B,HMOX1,HTT,JUN,KIF2A,LDLR,LRRFIP1,MAPK14,MAPK8IP3,MT-CO1,MYC,NR4A1,PPP2R5E,PTEN,RAC1,RACK1,RBL2,RELA,STAT3,TP73,TXN,VEGFA,WNT5A,YES1
enalapril		chemical drug	Activated	2.646	1	ASNS,EFEMP2,LGALS3,MYC,SPP1,TIMP1,UCP2
pentoxifylline		chemical drug	Activated	2.646	1	AGER,CCL5,COL1A1,ICAM1,REL,TIMP1,TNFRSF10B,VEGFA
GW3965		chemical reagent	Activated	2.641	1	ABCG1,ABHD5,ADCY3,ARG2,CCL4,CCL5,CD86,CXCL10,CXCL8,FASN,LDLR,LIPE,MYLIP,NR1H3,PLIN2,PLTP,SCD,SOCS3,VEGFA
SRF		transcription regulator	Activated	2.628	1	ACTA2,ACTB,ACTG1,AZI2,BCL2,CAP1,CCDC174,CCL5,CCM2,CDKN1A,CNN1,CNN2,CSRP1,CTNNBL1,CXCR4,CYLD,DMKN,DUSP5,E2F5,EPG5,EXTL2,EYA3,GCH1,GLIPR1,GLRX3,GPATCH4,IER2,IGHM,ITGA1,ITGA2B,ITGB1,JUN,LBH,LDLR,MALAT1,MAPK10,MAPK13,MCL1,MEIS1,MGST1,MINDY2,MRPS35,MTMR6,MYB,MYH9,MYO1B,MYO1E,NECTIN1,NET1,NPM1,NR4A1,OPN3,OSCP1,PGM1,PMFBP1,PTMS,RND3,RNH1,SCAP,SCYL1,SLC2A1,SLC37A1,SMTN,SND1,SNX2,SREBF2,TAGLN,TBP,TCF7,TLN…
TGFB3		growth factor	Activated	2.547	1	ACTA2,BCL2,BHLHE40,CD46,CDKN1A,COL1A1,EEF1D,FN1,ITGAV,JUN,JUND,LEF1,MS4A1,MYO10,PLK1,PLOD2,PPARGC1A,PTEN,SCD,SKIL,SMAD7,STAT6,TAGLN,TPM1,TSPAN13,VEGFA
carbonyl cyanide m-chlorophenyl hydrazone		chemical toxicant	Activated	2.537	1	CXCL8,DDIT4,DUSP5,EPHB1,GDF15,HK2,IGF1R,LAMB3,NAMPT,NFKBIZ,RND3,UBR4,ZFP36L1
PAX7		transcription regulator	Activated	2.53	1	ASS1,BCKDHB,CRLF1,CXCR4,FAM107B,GCH1,HMGN1,LMBRD1,LRPAP1,MDFIC,MYO1D,NQO1,RASA3,RNH1,SUPT5H,TOB1
PAX6		transcription regulator	Activated	2.489	1	BCL2L2,C1D,CAP1,CCND2,CDC45,CDC6,CDCA7,CPSF1,DDX3Y,DERL2,DHX37,EEF2K,EFCAB14,ETV6,FAAP20,FAM204A,GAA,GAB1,GDI1,GIPR,HOOK2,LAMTOR5,LGALS1,LPCAT1,LRG1,LSG1,MCM3,MCM6,MTMR2,OAS1,OFD1,PIP5KL1,POLR2K,RFFL,RHBDD1,SMC2,SOCS1,TRAPPC2,TROVE2,TUSC2,UCHL5,VEGFA
ESR2		ligand-dependent nuclear receptor	Activated	2.485	1	AES,AP4M1,APC,APEX1,ARID4A,ASB2,ATF3,ATF5,ATP2B1,BBC3,BCAT1,BCL2,BID,BIN1,BIRC5,C3,CAPN2,CCNA2,CDC25A,CDC42BPA,CDKN1A,CNN1,COL16A1,COL1A1,CTSD,CXCL8,CYTH4,DHCR7,DUSP10,ENPP3,EPHA3,FASN,FMR1,FOXO1,GALNT7,GCLC,GLB1,GLRX,GM2A,GSTP1,GYG1,HSD17B4,IGF1R,IL23A,IMPDH2,ITGB1,KRT17,LIMCH1,LMNA,LTBP1,MGAT3,MKI67,MPC1,MYC,NDRG1,NEDD9,NELL2,NFE2L3,NIPSNAP1,PCBD1,PIBF1,PLAC1,PLIN2,PPP1R12A,PRKCH,PSAT1,PYCR1,RA…
P38 MAPK		group	Activated	2.475	1	ADAM17,AGER,ARG2,ASS1,ATF3,BAX,BBC3,BCL2,BCL2A1,BIRC5,BNIP3,BNIP3L,CCL5,CCND2,CCNF,CCR7,CD44,CD46,CD86,CDKN1A,CFLAR,CXCL10,CXCL8,CXCR4,CYP1A1,DDIT3,DGKA,DUSP1,FAS,FBXO32,FCER2,FDXR,FN1,GBP1,GCLC,GDI1,GOLGA2,HBP1,HIF1A,HMOX1,HSPA5,ICAM1,IL23A,IL2RA,IL32,IRF7,ITGA4,ITGAV,ITGB2,JUN,KLF13,MAP4,MCL1,MIF,MT-CO2,MYC,NBR1,NFATC1,NFKB1,NR4A1,PPARGC1A,PTEN,PTPN12,RAD51,RASA1,RB1,RND3,SGK1,SOCS3,STAT1,TBP,T…
ADORA2A	1.189	g-protein coupled receptor	Activated	2.445	1	AKT2,ALDOC,ARF3,ATP2B1,ATP6AP1,ATP8A1,CCT5,CD81,CKB,CXCL10,DGKZ,DUSP1,EEF2,EIF2S2,GAPDH,GDI1,GPI,HMOX1,KLC1,NR4A1,P4HB,PEA15,PGAM1,PMPCA,PPP3R1,SPARC,SPTBN1,TIMM44,TSC22D3,USP5,VEGFA
FGF7		growth factor	Activated	2.44	1	ADSL,ADSS,CAD,CD44,CDKN1A,CLCN2,CSF1,FABP5,FASN,IRF2,LPCAT1,LTA,NFE2L3,SCD,STAT1,TP53,VEGFA
FGF1		growth factor	Activated	2.437	1	CCL3,CDKN1A,CR2,DNMT1,GCLC,GPX1,GSTP1,HMOX1,ICAM1,JUN,MKI67,MYC,NOTCH1,NQO1,NR1H3,ODC1,PRICKLE1,SERPINB1,SPP1,TCF3,TCF4,TEAD4,VEGFA,ZNF589
IL1A		cytokine	Activated	2.431	1	ADORA2A,BAX,BCL2,BCL3,BIRC2,BTN3A3,CCL3,CCL4,CCL5,CD274,CD44,CD86,CDKN1A,CSF1,CXCL10,CXCL8,CYP1A1,FAS,FTH1,GBP1,GCH1,HMOX1,ICAM1,IFNGR2,IL2RA,IL32,ITGAV,ITGB1,JUN,LDHA,LGALS9,MED1,MT2A,MYC,NFKB1,NFKBIZ,NR3C1,RBL2,RELA,SOD2,SPARC,SPP1,TICAM1,TNFAIP3,WNT5A,ZC3H12A
LCK	0.296	kinase	Activated	2.412	1	ANXA1,CCNA2,CDK1,ITGAL,ITGB2,JUN
ETS1	0.479	transcription regulator	Activated	2.372	1	ABCB1,ATP2A3,AXIN1,BAX,BCL11A,BRCA1,CCDC90B,CCL5,CCNG1,CD44,CD79A,CD79B,CDK11A,CDKN1A,CITED2,DNAJA3,EEF1D,FCGR2A,FLI1,FN1,HCST,HMOX1,HSPA1A/HSPA1B,HSPA8,HSPE1,ICAM1,IGF2BP3,IL2RA,ITGA2B,ITGAE,ITGB2,JAK1,MCL1,MDM2,MYB,MYC,NCF1,NCLN,NQO1,PARP1,PRIM2,RHOBTB3,RUNX3,SCAMP1,SEC23IP,SP100,SPI1,SPP1,SYVN1,SZRD1,TP53,UBAP2L,VEGFA,WAS,ZEB1
INHA		growth factor	Activated	2.361	1	ACTA2,BAX,BCL2,CCND2,CFLAR,CNN1,COCH,COL4A5,DHX32,DNAH7,E2F1,HSD17B11,ITGA3,KIF24,LMNA,LTBP1,MATN2,MYC,PIK3CD,PIK3IP1,PIK3R1,SGK1,SMAD7,TP53INP1
VitaminD3-VDR-RXR		complex	Activated	2.36	1	CCL5,CDKN1A,CXCL10,FOXO1,GADD45A,IGFBP6,LRP5,SERPINB1,SPP1
captopril		chemical drug	Activated	2.304	1	ANXA1,ASNS,BIRC5,CD44,EFEMP2,FCGR2A,GAS5,GNAI2,HMOX1,IGFBP6,LGALS3,MCM3,MYO6,PSMB8,SPP1,TIMP1,TMSB10/TMSB4X
MAP2K6		kinase	Activated	2.28	1	ACTA2,BAX,BCL2,CD86,CDKN1A,COL10A1,CXCL10,CXCL8,IFIT2,IRF9,JUN,LDLR,PPARGC1A,PRDX1,RELA,RELB,STAT1,TNFSF10
dimethyl sulfoxide		chemical drug	Activated	2.235	1	ACTB,ALOX5,ANXA1,BIRC5,BNIP3,CALR,CCND2,CCND3,CXCL8,CXCR5,CYP1A1,DDIT3,EIF4EBP1,HMOX1,HSP90AB1,IFI16,ITGB2,JUN,JUND,MYC,NCF1,PBXIP1,PLD1,PLD2,PRKX,PTGS1,PTK2B,SPI1,SRC,TERT,TFRC,TNNC1,UBE2L6
AGER	0.892	transmembrane receptor	Activated	2.214	1	AGER,BCL2,CASP3,CCL3,CCL4,CDKN1A,CSF1,CXCL8,FAS,ICAM1,IFIT1,IL4R,TP53,TXNIP,VEGFA
NKX2-1		transcription regulator	Activated	2.213	1	AGER,BCL2A1,BDH1,CD74,CKS1B,EPHB1,FARSB,GLCCI1,GNRH1,HCK,HELLS,IGFBP6,LEF1,LRG1,LSP1,mir-29,MTUS1,MYB,NAPSA,PC,PFN2,PGM3,POLG,RAC2,RAD51,RRM2,SCD,SERPINB9,SMAD7,SREBF2,TP63,TSHR,VEGFA,WNT4
atorvastatin		chemical drug	Activated	2.207	1	ABCB1,ABCB4,ABCG1,ABRAXAS1,AGER,BCL2,CCL19,COL1A1,COPS5,CRCP,CXCL8,CXCR4,DHCR24,DHCR7,DUSP1,ELF3,ENPP3,FDFT1,GADD45B,GSR,HMGCS1,HMOX1,ICAM1,IDI1,IL2RA,ITGAL,ITGB2,JUN,LDLR,MAPK1,MFSD14C,MVK,NR1H3,NR4A1,PMVK,PRNP,RGS1,RHOA,RNU4-1,SLC22A1,SNORD3A,SNORD3C,SPP1,SQLE,TM7SF2,USP49,VEGFA
CCL3	3.39	cytokine	Activated	2.202	1	APOBEC3G,CCL3,CCL4,ITGB1,STAT1,STAT3
MIF	1.184	cytokine	Activated	2.185	1	ACTA2,ATF5,CCL4,CD44,CDC34,CHST10,COL1A1,CXCL8,CXCR4,DUSP1,FASN,HIF1A,ICAM1,IL15RA,IL16,IL17RA,IL23A,IL23R,IL2RA,IL4R,ITGA4,JUN,NR1H3,RPS27,TIMP1,TRIM22
KMT2A	0.948	transcription regulator	Activated	2.183	1	BCL2,CDKN1A,CDKN2C,DUSP10,HOXA5,HOXB7,KLF6,MEIS1,MEIS2,MGLL,MYC,SCARB1,SIGLEC10,SMAD1,ZBTB18,ZFAND2A
LG100268		chemical reagent	Activated	2.176	1	ARG2,BIRC2,LDLR,NDRG1,NR1H3,PLIN2,PTEN,SCD
PDGFC		growth factor	Activated	2.169	1	ACTA2,MYC,PDGFRB,TIMP1,VEGFA
ZEB2		transcription regulator	Activated	2.164	1	INPP5D,PLCG2,PTEN,TERT,VIM
hemin		chemical - endogenous mammalian	Activated	2.156	1	CDKN1A,CXCL8,FTH1,FTL,GSTP1,HDAC9,HMOX1,HSF2,HSP90AB1,JUN,NFYB,NQO1,TXN
delta-9-tetrahydrocannabinol		chemical drug	Activated	2.111	1	BCL2L2,BID,BIRC2,CASP7,CFLAR,CRADD,CXCR4,DFFA,DHX15,HIST1H2BI,LTA,MAP2K2,NUBP2,PRRC2C,RPS9,TAP2,TNFSF10,TP53
CSHL1		growth factor	Activated	2.091	1	ABCB4,ACTA2,CCND3,COL10A1,GHRL,GSK3B,PIK3R1,SERPINH1,SLC22A1,SLC2A1,SOCS3,STAT5B
chenodeoxycholic acid		chemical - endogenous mammalian	Activated	2.06	1	ABCB4,ABCG1,COL1A1,CXCL8,FABP6,FASN,LDLR,PCK2,PLTP,PPARA,TNFRSF10B
IGFBP3		other	Activated	2.056	1	BAX,BCL2,CCL4,CCL5,CDK1,CDKN1A,ICAM1,STAT1
LIF		cytokine	Activated	2.042	1	ACACA,ACTA2,AHNAK,ARID1A,CCNA2,CD9,CDKN1A,COCH,CXCL10,CXCL8,CYFIP1,DCAF11,E2F1,E2F2,ELF3,ERAP1,FN1,GPCPD1,GRAMD2B,HIF1A,HK2,IFI16,IL2RA,JUN,KLF10,LARGE1,MYC,NMI,PELI1,PIM1,PIM3,PLD1,RASA3,SOCS1,SOCS3,SOD2,SPP1,STAT3,TIMP1,TP53,VEGFA,WNT5A,XBP1
AVP		other	Activated	2.032	1	ACTA2,ADM,ATF3,ATP1A1,HSPA5,PRKCA,RRM1,RRM2,S100A6
NOTCH3		transcription regulator	Activated	2.018	1	ACTA2,BCL2,BIRC5,CDKN1A,CFLAR,DLGAP5,DTX1,FN1,PDGFRB,SMTN,SPARC,TAGLN,TP53
ZC3H12A	-1.316	enzyme	Activated	2	1	BECN1,NCF1,REL,TNFRSF4
Endothelin		group	Activated	2	1	CD74,JUN,MYC,RELA
CFB		peptidase	Activated	2	1	C3,CR2,DDIT3,HSPA5
NTF4		growth factor	Activated	2	1	ENAM,SPARC,SPP1,TUBA1A
UPF2	-0.435	other	Activated	2	1	NEO1,R3HCC1L,TNFAIP3,TSPAN13
DIRAS3		enzyme	Activated	2	1	HLA-DQA1,HMGA1,MPI,PARP1
CD22	2.89	transmembrane receptor	Activated	2	1	CR2,CUL1,MCL1,MYC
FSHB		other	Activated	2	1	CCND2,FABP5,ITGB5,SGK1
Hmgb1		transcription regulator		1.982	1	AGER,BCL2,CDKN1A,CXCL8
bile acid		chemical - endogenous mammalian		1.982	1	FABP6,IL23A,PLTP,TNFRSF10B
lead		chemical toxicant		1.982	1	CASP3,CXCL8,GSTP1,VEGFA
MYOG		transcription regulator		1.98	1	CCND3,CDKN1A,FBXO32,IFI16
CYP2E1		enzyme		1.978	1	GCLC,HMOX1,MGST1,NCF1
CDC73	-0.568	other		1.969	1	GBP1,HIST1H1C,HMGA1,MYC,SOCS1,STAT1
GRN	0.925	growth factor		1.969	1	BCL2,GRN,ICAM1,VEGFA
IHH		enzyme		1.969	1	COL10A1,PTCH1,SPP1,VEGFA
KMT2D	-0.912	transcription regulator		1.965	1	ANO10,AP1S3,ASL,CCDC138,CDCA7,CHURC1,CKAP4,CTSD,DUSP2,E2F1,EBI3,EBPL,ENO3,GALNT12,GK5,GLYCTK,GPX7,GUSB,HAUS4,HDDC2,LAMB3,NEIL2,NT5DC1,NUDT14,OXR1,RIMKLB,RIOX2,SCARB1,SLC35F5,SORD,STXBP2,TMEM159,TMEM53,TNNC1,TRIQK,TRMT2B,ZNF184,ZNF761
testosterone		chemical - endogenous mammalian		1.958	1	ACSL1,ALDOA,ANXA1,ANXA3,ARF5,ARG2,ATP1B1,ATP2B1,ATP6V1F,BAX,BCL2,BIN3,BNIP1,CAMK4,CASP3,CDKAL1,CDKN1A,DDX3Y,DFFB,DHCR24,DNMT3A,EIF2S1,FAS,FN1,GADD45A,GDI2,GGT1,GMFB,GNRH1,GUSB,HIF1A,HSP90AB1,HSPA1A/HSPA1B,HSPD1,IGF1R,ITGB1,JUN,JUND,LZTFL1,MGST1,MT-CO1,MT-CO2,MT-CO3,MT-CYB,MT-ND5,MTA2,MX1,NDRG1,NFKB2,ODC1,PARP1,PDAP1,PDIA4,PPARA,PRKCB,PRKCE,PRKCZ,PSMA1,PSMB1,PSMC3,PTCH1,PXN,RALA,RELA,RIMS2,RPL21,R…
ethoxyquin		chemical toxicant		1.958	1	GCLC,GSTP1,NQO1,PSMB5
IL17C		cytokine		1.953	1	BCL2,CXCL8,IL23A,SGK1
WDR5	0.395	enzyme		1.953	1	MDM2,SPP1,TP53,VIM
N-methyl-D-aspartate		chemical reagent		1.941	1	ARNTL,BAX,C3,CD47,GNRH1,HSPA5,PSIP1
AGTR1		g-protein coupled receptor		1.937	1	CASP3,DUSP1,FN1,GSTP1,HMOX1,JUN,MAPK1,MGST1,RHOA,TXNIP
ethanol		chemical - endogenous mammalian		1.925	1	ABCG1,ACACA,ACLY,ACOX1,ACTA2,ADAM17,ADIPOR1,ADM,ALOX5,ATF3,BAX,BCL2,BRCA1,CAMK4,CAPN1,CASP3,CCL5,CDKN1A,CENPA,CXCL8,CXCR4,DDIT3,DUSP1,DYRK1A,FAS,FASN,GADD45A,GDE1,GNAI2,GSR,HDAC2,HIF1A,HIST1H3B,HMOX1,HOMER2,HSBP1,HSP90AB1,HSP90B1,HSPA5,HTATIP2,ICAM1,IGHM,IL16,IRF7,JAK2,JUN,KLF6,KLHL24,LGALS1,MAP2K4,MAPK8,MAT2A,MBP,MCOLN1,MGST3,mir-29,MYC,MYD88,MZF1,NAPEPLD,NCF1,NMI,NQO1,NR3C1,PARP1,PLK3,PPARA,PPA…
TGFA		growth factor		1.922	1	BIRC5,CCL5,CDKN1A,CXCL10,CXCL8,DDX3X,E2F1,GSTP1,ICAM1,PRNP,PTGS1,RB1,TP53,VEGFA,VIM,WNT5A
GW 4064		chemical toxicant		1.921	1	ABCB4,ACACA,COL1A1,FABP6,MT-CO2,NFE2L1,PCK2,PPARA,PPARGC1A,SLC27A5,TFAM,TRIB3
PTHLH		other		1.91	1	BCL2,CDK1,CDKN1A,COL10A1,CXCL8,FN1,GSK3B,HSPA1A/HSPA1B,LEF1,RGS2,TGM1,VEGFA
PTPRJ	-1.699	phosphatase		1.897	1	ACPP,BBX,CCL4,CCNA2,CITED2,LTA,LZTFL1,NFKBIZ,PLA1A,TSHR,ZC3H12A
Secretase gamma		complex		1.883	1	CD86,DTX1,HES7,IL2RA,MYC,NOTCH1,PTPRF,SLC2A1
fatty acid		chemical - endogenous mammalian		1.877	1	ACACA,ACOX1,ATF6,BAX,BCL2,CXCL8,DDIT3,FADS1,FADS2,FASN,HMOX1,HSPA5,LDLR,NFKBIB,NR1H3,NR4A1,PLIN2,PPARA,PRKAA1,PTEN,RXRA,SCD,TNFRSF10B,UCP2
estradiol benzoate		chemical drug		1.844	1	C3,GNRH1,HSPA8,NQO1,OXSR1,OXTR,PDIA3
C5AR1		g-protein coupled receptor		1.835	1	ATF6,C3,CD46,CD86,COL1A1,CXCL8,EIF2AK3,ERN1,FCGR2A,HSPA5,IL23A,LTBP1,TGFBR1
22(R)-hydroxycholesterol		chemical - endogenous mammalian		1.834	1	ABCG1,ACOX1,FASN,LDLR,NR1H3,PLTP
IL11		cytokine		1.824	1	ANXA2,BCL2,BCL2A1,CXCL8,ICAM1,SOCS3,SPP1,TIMP1,WNT5A
SOD2	1.251	enzyme		1.816	1	ACPP,ATP1A1,BCAS4,BCL2,CCNB1,CDKN1A,DDIT3,DDX55,GCH1,GLYCTK,GPR146,HMOX1,INHBE,INPP1,IQCE,JADE2,JDP2,MGAT1,MYC,NCALD,ODC1,SMPD1,SOD2,TP53
CpG ODN 1668		chemical reagent		1.804	1	CCL4,CD86,CFLAR,CXCL10,CXCL8,ICAM1,IL23A,IRF7,NFKB1,SOCS1,SOCS3,STAT1,STAT2,XBP1
cyclic AMP		chemical - endogenous mammalian		1.78	1	ACTA2,ARG2,ASS1,BCL2,BLZF1,CCND2,CD86,CDC25A,CDC37,CDC42,CDKN1A,DDIT3,E2F1,ENO2,FMR1,FN1,GCH1,GTF3A,HIF1A,HSD17B11,IL2RA,INSR,JUN,KCNJ13,KIF23,LGALS3BP,MYC,NFATC1,NR4A1,ODC1,PDE4D,PER1,PPARGC1A,PRNP,PTCH1,RXRA,SCARB1,SIRT6,SOCS3,SOD2,STAT3,TGFBR1,TIMP1,TNFRSF10B,TNFSF10,TP53,TSHR
STAT		group		1.762	1	CDKN1A,EIF2AK2,IL2RA,PIAS3,SMAD7,SOCS1,SOCS3,TIMP1
Hdac		group		-1.798	1	ATF3,BCL2,BCL6,BIRC5,BMI1,CDKN1A,CXCL8,CXCR4,DDIT3,EZH2,FBXO32,GADD45B,GALT,HIF1A,HLA-DRA,HNRNPAB,JUN,JUP,KLF10,KLF6,MT1F,MYC,NOTCH4,NR4A1,PIK3R5,PPARGC1A,PREX1,RGS10,ROBO2,SMARCD3,SPP1,TNFSF10,TP63,TXNIP,WNT4,ZNF160
ilomastat		chemical drug		-1.875	1	ACTA2,CCL5,CXCL10,CXCL8
PAX8	1.9	transcription regulator		-1.895	1	BCL2,CCNA2,CDC6,DHFR,E2F1,MCM3,TERT
cytochalasin D		chemical toxicant		-1.913	1	ACTA2,CNP,CXCL8,RPLP0,SLC9A5,SLC9A8,SOX5
candesartan		chemical drug		-1.929	1	ADM,FN1,GFPT1,ICAM1,MAPK1,NCF1,PDGFRB,PPP3CB,RHOA,SPP1
FKBP4	0.61	enzyme		-1.94	1	C3,FASN,IL15RA,PRDX6
IFNGR1	0.304	transmembrane receptor		-1.941	1	BCL6,CCL5,CXCL10,FAS,ICAM1,IL23A,IRF7,PDGFRB,TNFRSF1A
DICER1	1.146	enzyme		-1.954	1	ANKS3,APOBEC3G,CASP3,CCND2,CCNG1,CD226,CD44,CDKN1A,CHD7,COL18A1,CXCL8,CXCR4,DHCR24,DHRS2,ENTPD1,EPHA3,FCGR2A,GBP3,ICAM1,IGF2BP1,IGF2BP3,IL2RA,ITGA4,ITGAV,ITGB1,JUN,LCP1,LHFP,MICB,mir-29,MT-ND5,MT2A,MTOR,MYC,NFATC1,NOTCH1,PDCD4,PRKCA,PRKCD,RANGAP1,RASGRP1,RBFOX2,RBM38,RFTN1,S1PR1,SERPINF1,SOCS3,SPARC,SPI1,SPN,SYNPO,TNNT1,TP53,VIM
miR-7a-5p (and other miRNAs w/seed GGAAGAC)		mature microrna		-1.961	1	IGF1R,MKNK1,MKNK2,SYNE1
RARRES3	2.648	enzyme		-1.969	1	CCL5,CXCL10,HRAS,IFIT1
HISTONE		group		-1.982	1	ATF5,BCL2,CLN3,FMR1,MAPK1,NOD2
ARRB2	-0.306	other		-1.982	1	GSK3B,HIF1A,MYC,NFKBIZ,VEGFA
DNAJB6	0.673	transcription regulator		-1.982	1	NPM1,SPARC,SPP1,VIM
lipid		chemical - endogenous mammalian		-1.982	1	ABCG1,ACLY,LDLR,PCYT1A
TNFSF14		cytokine		-1.985	1	ADAM8,CCL5,CD86,CXCL10,ICAM1
ITGAM		transmembrane receptor	Inhibited	-2	1	CCL3,CCL4,CD86,CXCL8
NONO	1.295	other	Inhibited	-2	1	PDE4C,PDE4D,PDE7A,PDE8A
beta-carotene		chemical - endogenous mammalian	Inhibited	-2	1	ACSS2,DBI,HSPA1A/HSPA1B,MID1IP1,SCARB1
GMNN	-1.679	transcription regulator	Inhibited	-2.111	1	ANKRD17,AXIN1,CDKN1A,CDT1,DUSP1,DUSP5,DYRK1A,ECSIT,EXT2,FARP1,GBP3,SMAD1,TP53,VEGFA,WNT5A
SOX1		transcription regulator	Inhibited	-2.111	1	ANKRD17,AXIN1,DUSP1,DUSP5,ECSIT,EXT2,FARP1,GBP3,SMAD1,VEGFA,WNT5A
SOX3		transcription regulator	Inhibited	-2.111	1	ANKRD17,AXIN1,DUSP1,DUSP5,ECSIT,EXT2,FARP1,GBP3,SMAD1,VEGFA,WNT5A
PROX1		transcription regulator	Inhibited	-2.191	1	AKT2,PCK2,STAT6,TNNI2,TNNT3
CCL2		cytokine	Inhibited	-2.211	1	ABCG1,ACTA2,BIRC5,CCL5,CD86,CXCL10,CXCL8,EGLN3,ICAM1,IL23A,ITGA1,ITGAL,MKI67,NCF1,NOTCH1,SCARB1,TIMP1
losartan potassium		chemical drug	Inhibited	-2.248	1	ADIPOR1,ARAP1,ATP1A1,BAX,CASP3,COL1A1,CST3,CXCL8,FN1,HSPA5,ITGAV,ITGB5,ITPR2,SOCS3,SPP1,TGFBR1,TIMP1,UCP2,VEGFA,XBP1,ZEB1
Laminin		complex	Inhibited	-2.401	1	ACTA2,COL1A1,FN1,ITGB1,PTPRF,PXN,RPSA,VIM,WNT5A
mevalonic acid		chemical - endogenous mammalian	Inhibited	-2.414	1	FASN,ICAM1,LDLR,PPARA,SREBF2,VEGFA
GHR		transmembrane receptor	Inhibited	-2.433	1	APC,CDKN1A,IGFBP2,MYC,RELA,SOCS3,SPP1,TP53
ALDH1A2	-1.404	enzyme	Inhibited	-2.449	1	ATF3,CD44,CSF1,SPARC,SPP1,TIMP1
SLC16A2		transporter	Inhibited	-2.449	1	CIRBP,DGKG,MARCKSL1,PCSK4,SCUBE1,SEMA7A,SLC7A5
CYLD	-1.473	transcription regulator	Inhibited	-2.706	1	CD86,CR2,CXCL8,IL2RA,JUN,NFKB2,REL,RELB
HOXA10		transcription regulator	Inhibited	-2.967	1	ACTB,ADM,AIMP2,ALDH1A2,ARL2,BCHE,CDKN1A,DBP,DDX19B,FAF1,FN1,HDLBP,HLA-DQA1,HLA-DQB1,HMBS,HNRNPL,HOXA5,HSP90AA1,IDH2,KLF10,MEIS2,MFNG,MSN,NR4A1,NRF1,NUP214,P4HB,PHGDH,PIK3R1,PRKCD,RELA,RHOG,RPL37A,SAT1,SCD,SCOC,SOS1,ST6GAL1,STK17B,TP53,TTC3,WNT4
CBX5	-1.126	transcription regulator	Inhibited	-3.286	1	ABCB1,BCL11A,BIRC5,CDC25A,CDC6,CDKN1A,ERAP2,GALC,HENMT1,HIST1H1C,HIST2H2AA3/HIST2H2AA4,ICAM2,LAMB3,LEF1,OAS1,PSMB8,QPRT,RARRES3,SLC2A3,STAT5A,SYTL2,TLE4,TSPAN13,TXNIP
U0126		chemical - kinase inhibitor	Inhibited	-3.533	1	ABCB1,ABI2,ACTA2,ALDH1L1,APOBEC3G,ARG2,ATF3,ATP6AP2,BAX,BCL2,BECN1,BHLHE40,BIRC5,BRAP,C3,CA9,CCL3,CCL4,CCL5,CCND2,CCND3,CCNL1,CD274,CD44,CDC42EP3,CDKN1A,CFLAR,COL1A1,CRY2,CXCL10,CXCL8,CYP1A1,DBP,DDIT3,DEPDC5,DHRS2,DMTF1,DUSP1,DUSP10,DUSP5,EEF1A1,EEF1E1,EEF2,EIF1AX,EIF2AK3,EIF4EBP1,ERCC1,ETV3,FN1,GADD45B,GAMT,GCLC,GDF15,GRK3,GRN,GSK3B,GSTA4,HERPUD1,HIF1A,HMGB3,HMOX1,HSF4,HSP90AB1,HSPA5,ICAM1,IDUA,…
