# Supplementary material for: Quassinoid analogs with enhanced efficacy for treatment of hematologic malignancies target the PI3Kγ isoform
Source: Commun Biol. 2020 May 27;3:267. doi: 10.1038/s42003-020-0996-z (PMC7253423; doi:10.1038/s42003-020-0996-z)
Supplement: Supplementary file 4 — Supplementary Data 2 [file 42003_2020_996_MOESM4_ESM.xlsx]

## Sheet: 51046
Supplementary Data 2. Mass spectrometry data of biotin-conjugated analogs
Mass spectrometry data of biotin-conjugated 51046 analog
Protein IDs	Majority protein IDs	Protein names	Gene names	Number of proteins	Peptides	Razor + unique peptides	Unique peptides	Sequence coverage [%]	Unique + razor sequence coverage [%]	Unique sequence coverage [%]	Mol. weight [kDa]	Sequence length	Sequence lengths	Q-value	Score
Q6ZNL4;A0A024R1N1;P35579-2;P35579	Q6ZNL4;A0A024R1N1;P35579-2;P35579	Myosin-9	FLJ00279;MYH9	4	2	2	2	7.5	7.5	7.5	65.769	563	563;1960;1382;1960	0	38.23
B4DH16;G5E9X5;B4DHW5;Q68D27;F5GYT8;E9PG35;E9PHF7;A0A0S2Z693;Q96RQ3;B7ZAW3	B4DH16;G5E9X5;B4DHW5;Q68D27;F5GYT8;E9PG35;E9PHF7;A0A0S2Z693;Q96RQ3;B7ZAW3	Methylcrotonoyl-CoA carboxylase subunit alpha, mitochondrial	MCCC1;DKFZp686B20267	10	4	4	4	13.1	13.1	13.1	47.506	426	426;434;474;575;575;598;616;725;725;201	0	28.819
B0YJC4;V9HWE1;Q53HU8;P08670;B3KRK8	B0YJC4;V9HWE1;Q53HU8;P08670;B3KRK8	Vimentin	VIM;HEL113	5	2	2	2	10	10	10	49.653	431	431;466;466;466;407	0	17.647
Q59HC5;A0A024R383;J9JID5;Q9UL36-2;Q9UL36	Q59HC5;A0A024R383;J9JID5;Q9UL36-2;Q9UL36	Zinc finger protein 236	hCG_21098;ZNF236	5	1	1	1	0.7	0.7	0.7	152.64	1387	1387;1558;1847;1558;1845	0	13.238
G3V3K9;G3V4I1;G3V5F3;J3KNG4;Q53GW1;Q8WVM8	G3V3K9;G3V4I1;G3V5F3;J3KNG4;Q53GW1;Q8WVM8	Sec1 family domain-containing protein 1	SCFD1	6	1	1	1	35.4	35.4	35.4	5.0969	48	48;75;121;163;642;642	0	8.7744
B1ALA1	B1ALA1		FRY	1	1	1	1	6	6	6	16.971	150	150	0	8.7154
B4DFR3;A0A0C4DGC5;Q5I6Y5;Q5TCI8;W8QEH3;P02545-5;P02545-2;P02545-4;P02545-6;P02545-3;P02545	B4DFR3;A0A0C4DGC5;Q5I6Y5;Q5TCI8;W8QEH3;P02545-5;P02545-2;P02545-4;P02545-6;P02545-3;P02545	Prelamin-A/C;Lamin-A/C	LMNA	11	1	1	1	7.9	7.9	7.9	25.655	228	228;260;480;491;572;565;572;574;614;634;664	0	7.1047
D6RFM2;D6R904;Q8NAG3;B4DWT5;Q5VU61;A0A087WWU8;Q5HYB6;P06753-4;P06753-3;P06753-6;P06753-5;P06753-2;B2RDE1;A0A0S2Z4I4;A0A0S2Z4G8;A0A0S2Z4G4	D6RFM2;D6R904;Q8NAG3;B4DWT5;Q5VU61;A0A087WWU8;Q5HYB6;P06753-4;P06753-3;P06753-6;P06753-5;P06753-2;B2RDE1;A0A0S2Z4I4;A0A0S2Z4G8;A0A0S2Z4G4		TPM3;DKFZp686J1372	16	1	1	1	22.4	22.4	22.4	5.8054	49	49;95;183;203;223;227;232;247;247;248;248;248;248;248;248;248	0	6.412
H0Y7V4;A0A075B6F3;Q96JB1-2;Q96JB1	H0Y7V4;A0A075B6F3;Q96JB1-2;Q96JB1	Dynein heavy chain 8, axonemal	DNAH8	4	1	1	1	0.2	0.2	0.2	478.87	4188	4188;4707;4454;4490	0	6.3518
Q8IX26;F5GZI3	Q8IX26;F5GZI3		PARD3	2	1	1	1	3.5	3.5	3.5	82.077	747	747;747	0	6.232
F8VRK0;F8VX09;F8VWV9;F8VRZ4;F8VS66;B4DN58;F8VQQ4;F8VVB9;Q8N532;B3KT06;B3KPS3;Q53GA7;A8JZY9;F5H5D3;B7Z1K5;P68363-2;Q71U36-2;Q9BQE3;Q71U36;P68363	F8VRK0;F8VX09;F8VWV9;F8VRZ4;F8VS66;B4DN58;F8VQQ4;F8VVB9;Q8N532;B3KT06;B3KPS3;Q53GA7;A8JZY9;F5H5D3;B7Z1K5;P68363-2;Q71U36-2;Q9BQE3;Q71U36;P68363	Tubulin alpha-1B chain;Tubulin alpha-1A chain;Tubulin alpha-1C chain	TUBA1B;TUBA1A;TUBA1C	20	1	1	1	30.6	30.6	30.6	5.3188	49	49;75;81;112;130;182;219;247;325;416;416;449;451;519;519;335;416;449;451;451	0	6.1917
Q4VXW3;A0A087X028;V9H0H8;V9H0E3;Q05BV5;B3KMQ6;Q9NZT2-2;Q9NZT2	Q4VXW3;A0A087X028;V9H0H8;V9H0E3;Q05BV5;B3KMQ6;Q9NZT2-2;Q9NZT2	Opioid growth factor receptor	OGFR	8	1	1	1	11.7	11.7	11.7	11.436	94	94;390;392;461;660;677;657;677	0	6.0847
B7ZAT6;P35610-3;P35610-2;P35610	B7ZAT6;P35610-3;P35610-2;P35610	O-acyltransferase;Sterol O-acyltransferase 1	SOAT1	4	1	1	1	3.9	3.9	3.9	57.197	485	485;485;492;550	0	5.9911
B2CIS9;P31944	B2CIS9;P31944	Caspase-14;Caspase-14 subunit p17, mature form;Caspase-14 subunit p10, mature form;Caspase-14 subunit p20, intermediate form;Caspase-14 subunit p8, intermediate form	CASP14	2	1	1	1	4.5	4.5	4.5	27.679	242	242;242	0	5.9353
B0AZV2;Q308M7;F8W6H5;A8KA38;O14638	B0AZV2;Q308M7;F8W6H5;A8KA38;O14638	Ectonucleotide pyrophosphatase/phosphodiesterase family member 3;Alkaline phosphodiesterase I;Nucleotide pyrophosphatase	ENPP3	5	1	1	1	7.9	7.9	7.9	28.753	254	254;663;663;875;875	0	5.9299
A0A024QZJ6;A0A024QZJ4;B1PS43;P35749-4;P35749-3;P35749;P35749-2	A0A024QZJ6;A0A024QZJ4;B1PS43;P35749-4;P35749-3;P35749;P35749-2	Myosin-11	MYH11	7	1	1	1	0.6	0.6	0.6	223.57	1938	1938;1972;2029;1938;1945;1972;1979	0	5.8574
D6RF78;J3KQW2;Q6PJR4;B3KU69;Q02108-2;Q02108	D6RF78;J3KQW2;Q6PJR4;B3KU69;Q02108-2;Q02108	Guanylate cyclase soluble subunit alpha-3	GUCY1A3	6	1	1	1	26.8	26.8	26.8	9.0542	82	82;138;143;690;624;690	0	5.8532
A0A0D9SFC8;C9JYL2;C9J9Y7;A0A0R4J2E0;C9JAX7;A0A0K2GMW5;A0A0D9SEY3;Q5JUK3-4;Q5JUK3;Q5JUK3-3;Q5JUK3-2	A0A0D9SFC8;C9JYL2;C9J9Y7;A0A0R4J2E0;C9JAX7;A0A0K2GMW5;A0A0D9SEY3;Q5JUK3-4;Q5JUK3;Q5JUK3-3;Q5JUK3-2	Potassium channel subfamily T member 1	KCNT1	11	1	1	1	0.9	0.9	0.9	136.33	1201	1201;1216;1217;1223;1235;1235;1237;1211;1230;1235;1256	0	5.8248
Q6I929	Q6I929		pseudoTPMT	1	1	1	1	3.7	3.7	3.7	28.398	246	246	0	5.8173
D3DWL0;Q15149-7;Q15149-8;Q15149-9;Q15149-5;Q15149-4;Q15149-6;Q15149-3;Q15149-2;Q15149	D3DWL0;Q15149-7;Q15149-8;Q15149-9;Q15149-5;Q15149-4;Q15149-6;Q15149-3;Q15149-2;Q15149	Plectin	PLEC1;PLEC	10	1	1	1	1.2	1.2	1.2	234.12	2105	2105;4515;4525;4533;4547;4547;4551;4570;4574;4684	0	5.7934
H0YMD9;H0YKV8;H0YKL9;H0YKZ7;H0YLV6;H0YMT9;H0YKX9;H0YMW4;H0YMM1;H0YKS4;B4DNH8;H0YMD0;H0YMU9;H0YN42;V9HW65;A0A024R5Z7;P07355;P07355-2	H0YMD9;H0YKV8;H0YKL9;H0YKZ7;H0YLV6;H0YMT9;H0YKX9;H0YMW4;H0YMM1;H0YKS4;B4DNH8;H0YMD0;H0YMU9;H0YN42;V9HW65;A0A024R5Z7;P07355;P07355-2	Annexin;Annexin A2	ANXA2;HEL-S-270	18	1	1	1	21.5	21.5	21.5	7.0798	65	65;81;110;119;132;133;134;146;149;176;194;227;230;256;339;339;339;357	0	5.7906
Q3KRA6	Q3KRA6	UPF0538 protein C2orf76	C2orf76	1	1	1	1	16.7	16.7	16.7	14.609	126	126	0	5.7897
A0A087WYW6;Q96A33-2;Q96A33	A0A087WYW6;Q96A33-2;Q96A33	Coiled-coil domain-containing protein 47	CCDC47	3	1	1	1	11.1	11.1	11.1	22.602	190	190;480;483	0	5.7897
Q14315-2;Q14315	Q14315-2;Q14315	Filamin-C	FLNC	2	1	1	1	0.5	0.5	0.5	287.28	2692	2692;2725	0	5.7889
A0A0S2Z415;C9JL25;E7EXB4;Q53SE2;E7ESH4;B7Z597;B3GQS7;A0A024R3X4;P10809-2;P10809	A0A0S2Z415;C9JL25;E7EXB4;Q53SE2;E7ESH4;B7Z597;B3GQS7;A0A024R3X4;P10809-2;P10809	60 kDa heat shock protein, mitochondrial	HSPD1	10	1	1	1	14.8	14.8	14.8	18.301	169	169;175;221;233;234;564;569;573;158;573	0	5.7884
A0A087WVC5;A0A090N8F5;A0A0C4DH65;A5PL33-3;A5PL33-2;A5PL33	A0A087WVC5;A0A090N8F5;A0A0C4DH65;A5PL33-3;A5PL33-2;A5PL33	Protein KRBA1	KRBA1;KIAA1862	6	1	1	1	1.6	1.6	1.6	63.672	617	617;968;1064;969;1029;1030	0	5.7794
H3BTU1;A0A0C4DGM9;B7Z896;B7Z8X8;F5H3M2;B7Z808;B7Z5U4;Q9BVG8-4;Q9BVG8-5;Q9BVG8-2;Q9BVG8;Q9BVG8-6	H3BTU1;A0A0C4DGM9;B7Z896;B7Z8X8;F5H3M2;B7Z808;B7Z5U4;Q9BVG8-4;Q9BVG8-5;Q9BVG8-2;Q9BVG8;Q9BVG8-6	Kinesin-like protein;Kinesin-like protein KIFC3	KIFC3	12	1	1	1	10.2	10.2	10.2	16.938	147	147;498;684;687;724;724;768;637;687;826;833;848	0	5.7782
W0S0D3;W0S4B9;W0S1B5;W0S0X4;P16591-3;P16591-2;P16591	W0S0D3;W0S4B9;W0S1B5;W0S0X4;P16591-3;P16591-2;P16591	Non-specific protein-tyrosine kinase;Tyrosine-protein kinase;Tyrosine-protein kinase Fer	Pe1Fe13;Pe1Fe10;Pe1Fe6;Pe1Fe3;FER	7	1	1	1	3.5	3.5	3.5	35.444	310	310;411;647;822;453;647;822	0	5.7714
Q96ME1-2	Q96ME1-2			1	1	1	1	1.5	1.5	1.5	73.158	668	668	0	5.7649
Notes
* Protein IDs/Majority protein IDs – refer to UniProtKB database
§ Peptides – shows the total number of distinct peptide sequences identified in the protein group
¶ Razor+Unique peptides – highlights the number of razor and unique peptides used for protein quantification
# Unique peptides – shows the number of peptide sequences that are unique to a protein group
|| Sequence coverage [%] (Unique + razor sequence coverage [%]/Unique sequence coverage [%]) – represents the percentage of the protein sequence covered by the peptides identified in the MS run
** Mol. Weight [kDa] – highlights the molecular mass [kDa] of identified protein
†† Q-value – describes the minimal false discovery rate (FDR) at which the protein identification is considered as correct
‡‡ Score – describes the sum of the ion scores of all peptides that were identified for a certain protein
§§ N/A – indicates proteins identified in only one condition

## Sheet: 51048
Supplementary Data 2. Mass spectrometry data of biotin-conjugated analogs
Mass spectrometry data of biotin-conjugated 51048 analog
Protein IDs	Majority protein IDs	Protein names	Gene names	Number of proteins	Peptides	Razor + unique peptides	Unique peptides	Sequence coverage [%]	Unique + razor sequence coverage [%]	Unique sequence coverage [%]	Mol. weight [kDa]	Sequence length	Sequence lengths	Q-value	Score
B7ZAW3;B4DH16;G5E9X5;B4DHW5;Q68D27;F5GYT8;E9PG35;E9PHF7;A0A0S2Z693;Q96RQ3	B7ZAW3;B4DH16;G5E9X5;B4DHW5;Q68D27;F5GYT8;E9PG35;E9PHF7;A0A0S2Z693;Q96RQ3	Methylcrotonoyl-CoA carboxylase subunit alpha, mitochondrial	MCCC1;DKFZp686B20267	10	2	2	2	12.4	12.4	12.4	22.212	201	201;426;434;474;575;575;598;616;725;725	0	15.993
C9JTX4;C9J826;C9JK18;C9JKY1;B4DE59;A0A0S2Z487;A0A024R1X8;P14923	C9JTX4;C9J826;C9JK18;C9JKY1;B4DE59;A0A0S2Z487;A0A024R1X8;P14923	Junction plakoglobin	JUP	8	1	1	1	6	6	6	25.705	235	235;277;296;298;563;745;745;745	0	11.324
Q9H045;Q6ST48;F6S7Q7;U3KQG0;Q9BW92-2;Q9BW92	Q9H045;Q6ST48;F6S7Q7;U3KQG0;Q9BW92-2;Q9BW92	Threonine--tRNA ligase, mitochondrial	DKFZp667F1511;TARS2	6	1	1	1	4.3	4.3	4.3	26.355	235	235;443;443;636;588;718	0	7.6872
B2RNX8;A7MD53;Q96RY5	B2RNX8;A7MD53;Q96RY5	Protein cramped-like	CRAMP1L	3	1	1	1	0.9	0.9	0.9	113.95	1065	1065;1065;1269	0	7.0521
Q5FWF1	Q5FWF1		ADAMTS8	1	1	1	1	1.4	1.4	1.4	98.74	918	918	0	7.0511
Q75MP2;A0A024RA78;Q8TAE4;B3KSS6;A0A0A0MS69;Q14123-2;Q14123;Q14123-3	Q75MP2;A0A024RA78;Q8TAE4;B3KSS6;A0A0A0MS69;Q14123-2;Q14123;Q14123-3	Calcium/calmodulin-dependent 3,5-cyclic nucleotide phosphodiesterase 1C	PDE1C	8	1	1	1	1.7	1.7	1.7	66.913	591	591;596;634;709;769;634;709;769	0	7.0356
E5RGX4;E5RFG2;B4DME7;Q9NTN9-3;Q9NTN9;Q9NTN9-2	E5RGX4;E5RFG2;B4DME7;Q9NTN9-3;Q9NTN9;Q9NTN9-2	Semaphorin-4G	SEMA4G	6	1	1	1	5.9	5.9	5.9	18.895	170	170;522;552;702;838;843	0	7.0222
Q8IY17-5;Q8IY17-2;Q8IY17-3;Q8IY17;Q8IY17-4	Q8IY17-5;Q8IY17-2;Q8IY17-3;Q8IY17;Q8IY17-4	Neuropathy target esterase	PNPLA6	5	1	1	1	0.8	0.8	0.8	143.35	1300	1300;1327;1365;1366;1375	0	7.0212
Q96BH1	Q96BH1	E3 ubiquitin-protein ligase RNF25	RNF25	1	1	1	1	2.2	2.2	2.2	51.218	459	459	0	7.0208
Q96PE2	Q96PE2	Rho guanine nucleotide exchange factor 17	ARHGEF17	1	1	1	1	0.5	0.5	0.5	221.67	2063	2063	0	7.0176
D6RFM2;D6R904;Q8NAG3;B4DWT5;Q5VU61;A0A087WWU8;Q5HYB6;P06753-4;P06753-3;P06753-6;P06753-5;P06753-2;B2RDE1;A0A0S2Z4I4;A0A0S2Z4G8;A0A0S2Z4G4	D6RFM2;D6R904;Q8NAG3;B4DWT5;Q5VU61;A0A087WWU8;Q5HYB6;P06753-4;P06753-3;P06753-6;P06753-5;P06753-2;B2RDE1;A0A0S2Z4I4;A0A0S2Z4G8;A0A0S2Z4G4		TPM3;DKFZp686J1372	16	1	1	1	22.4	22.4	22.4	5.8054	49	49;95;183;203;223;227;232;247;247;248;248;248;248;248;248;248	0	6.9693
Q9NQR7	Q9NQR7	Coiled-coil domain-containing protein 177	CCDC177	1	1	1	1	1.6	1.6	1.6	79.738	707	707	0	6.7863
A7Y9J9;Q9HC84	A7Y9J9;Q9HC84	Mucin-5B	MUC5AC;MUC5B	2	1	1	1	0.2	0.2	0.2	648.8	6207	6207;5762	0	6.2317
Q8IUR1;A0A087WT58;A6NES4	Q8IUR1;A0A087WT58;A6NES4	Maestro heat-like repeat-containing protein family member 2A	HEATR7B1;MROH2A	3	1	1	1	2.7	2.7	2.7	36.533	328	328;1688;1674	0	6.1686
B2R5K4;Q6ZPB1;Q9NUB4	B2R5K4;Q6ZPB1;Q9NUB4	Uncharacterized protein C20orf141	C20orf141	3	1	1	1	4.8	4.8	4.8	17.362	165	165;254;165	0	6.1685
B4DE78;B3KNB4;P61981	B4DE78;B3KNB4;P61981	14-3-3 protein gamma;14-3-3 protein gamma, N-terminally processed	YWHAG	3	1	1	1	5.3	5.3	5.3	23.502	207	207;247;247	0	6.1313
J3KNF3;K9JJH7;O43151-3;O43151-2;O43151	J3KNF3;K9JJH7;O43151-3;O43151-2;O43151	Methylcytosine dioxygenase TET3	TET3	5	1	1	1	0.7	0.7	0.7	183.58	1702	1702;1795;727;1544;1660	0	6.1074
A8MT20;D3DQS6;B4DGN0;G8XUU8;A8K5P7;G8XUU7;G8XUU6;K9J9K9;P41594-3;P41594-2;P41594	A8MT20;D3DQS6;B4DGN0;G8XUU8;A8K5P7;G8XUU7;G8XUU6;K9J9K9;P41594-3;P41594-2;P41594	Metabotropic glutamate receptor 5	GRM5;hCG_2039930	11	1	1	1	4.4	4.4	4.4	33.586	298	298;369;369;727;905;946;1008;1141;942;1180;1212	0	6.0754
A0A068LRX1	A0A068LRX1			1	1	1	1	29	29	29	11.216	100	100	0	6.0161
P12034-2	P12034-2			1	1	1	1	23.6	23.6	23.6	13.006	123	123	0	6.0139
Q9HDA7;A0A0U1RQJ2;E7ERU0;E9PHM6;F6QMI7;E9PEB9;F8W9J4;Q03001-8;Q03001	Q9HDA7;A0A0U1RQJ2;E7ERU0;E9PHM6;F6QMI7;E9PEB9;F8W9J4;Q03001-8;Q03001	Dystonin	CATX-15;DST	9	1	1	1	4.1	4.1	4.1	27.893	246	246;1674;5375;5497;5537;5675;7461;5171;7570	0	6.0135
V9GY79	V9GY79		SPTA1	1	1	1	1	20.2	20.2	20.2	14.373	124	124	0	5.9839
Q4VXW3;A0A087X028;V9H0H8;V9H0E3;Q05BV5;B3KMQ6;Q9NZT2-2;Q9NZT2	Q4VXW3;A0A087X028;V9H0H8;V9H0E3;Q05BV5;B3KMQ6;Q9NZT2-2;Q9NZT2	Opioid growth factor receptor	OGFR	8	1	1	1	11.7	11.7	11.7	11.436	94	94;390;392;461;660;677;657;677	0	5.9671
F5GWN5;B7ZM86;A2RUF7;Q4LE65;O00750	F5GWN5;B7ZM86;A2RUF7;Q4LE65;O00750	Phosphatidylinositol 4-phosphate 3-kinase C2 domain-containing subunit beta	PIK3C2B;PIK3C2B variant protein	5	1	1	1	0.7	0.7	0.7	181.68	1606	1606;1606;1634;1645;1634	0	5.9631
Q86W68;A0A024R416;Q86T82	Q86W68;A0A024R416;Q86T82	Ubiquitin carboxyl-terminal hydrolase;Ubiquitin carboxyl-terminal hydrolase 37	USP37	3	1	1	1	3.3	3.3	3.3	33.39	302	302;979;979	0	5.9527
Q9H8R7;B4DZF6;Q9NRR5-2;Q9NRR5	Q9H8R7;B4DZF6;Q9NRR5-2;Q9NRR5	Ubiquilin-4	UBQLN4	4	1	1	1	3.2	3.2	3.2	34.015	314	314;581;226;601	0	5.9443
B4DUI5;V9HWK1;Q53HE2;Q2QD09;P60174-4;P60174-1;P60174	B4DUI5;V9HWK1;Q53HE2;Q2QD09;P60174-4;P60174-1;P60174	Triosephosphate isomerase	HEL-S-49;TPI1	7	1	1	1	5.6	5.6	5.6	22.871	213	213;249;249;249;167;249;286	0	5.9352
Q9Y3R5-2;Q9Y3R5	Q9Y3R5-2;Q9Y3R5	Protein dopey-2	DOPEY2	2	1	1	1	0.9	0.9	0.9	257.39	2291	2291;2298	0	5.9345
I3L533	I3L533		NDE1	1	1	1	1	17.6	17.6	17.6	15.744	153	153	0	5.9295
O14646-2;O14646	O14646-2;O14646	Chromodomain-helicase-DNA-binding protein 1	CHD1	2	1	1	1	0.6	0.6	0.6	196.59	1709	1709;1710	0	5.929
B8RC54;A6ZDH3	B8RC54;A6ZDH3	NADH-ubiquinone oxidoreductase chain 6	ND6	2	1	1	1	16.7	16.7	16.7	18.616	174	174;174	0	5.9142
Q9BQS8;Q9BQS8-4	Q9BQS8;Q9BQS8-4	FYVE and coiled-coil domain-containing protein 1	FYCO1	2	1	1	1	1.8	1.8	1.8	166.98	1478	1478;1498	0	5.9132
A0A024R850	A0A024R850		MRRF	1	1	1	1	3	3	3	36.962	336	336	0	5.8956
A0A0A0MRQ5;A0A0A0MSI0;B4DF70;V9HW12;B2R4P2;P32119;Q06830	A0A0A0MRQ5;A0A0A0MSI0;B4DF70;V9HW12;B2R4P2;P32119;Q06830	Peroxiredoxin-2;Peroxiredoxin-1	PRDX1;HEL-S-2a;PRDX2	7	1	1	1	11.3	11.3	11.3	10.676	97	97;171;183;198;199;198;199	0	5.8948
B3KRK8;B0YJC4;V9HWE1;Q53HU8;P08670	B3KRK8;B0YJC4;V9HWE1;Q53HU8;P08670	Vimentin	VIM;HEL113	5	1	1	1	5.4	5.4	5.4	46.976	407	407;431;466;466;466	0	5.8764
Q59HC5;A0A024R383;J9JID5;Q9UL36-2;Q9UL36	Q59HC5;A0A024R383;J9JID5;Q9UL36-2;Q9UL36	Zinc finger protein 236	hCG_21098;ZNF236	5	1	1	1	0.7	0.7	0.7	152.64	1387	1387;1558;1847;1558;1845	0	5.8725
B3KQL0;B2R6A9;Q9BW71-2;Q9BW71	B3KQL0;B2R6A9;Q9BW71-2;Q9BW71	HIRA-interacting protein 3	HIRIP3	4	1	1	1	9.2	9.2	9.2	14.481	130	130;556;243;556	0	5.8211
F8WDA1;Q8NCK6;A0A090N8Q6;Q9UGJ0	F8WDA1;Q8NCK6;A0A090N8Q6;Q9UGJ0	5-AMP-activated protein kinase subunit gamma-2	PRKAG2	4	1	1	1	12.2	12.2	12.2	24.639	229	229;252;569;569	0	5.8056
Q8TBU7;H0YC66;B3KRF5;Q9H013-2;Q9H013	Q8TBU7;H0YC66;B3KRF5;Q9H013-2;Q9H013	Disintegrin and metalloproteinase domain-containing protein 19	ADAM19	5	1	1	1	4.5	4.5	4.5	52.722	488	488;489;638;918;955	0	5.803
Notes
* Protein IDs/Majority protein IDs – refer to UniProtKB database
§ Peptides – shows the total number of distinct peptide sequences identified in the protein group
¶ Razor+Unique peptides – highlights the number of razor and unique peptides used for protein quantification
# Unique peptides – shows the number of peptide sequences that are unique to a protein group
|| Sequence coverage [%] (Unique + razor sequence coverage [%]/Unique sequence coverage [%]) – represents the percentage of the protein sequence covered by the peptides identified in the MS run
** Mol. Weight [kDa] – highlights the molecular mass [kDa] of identified protein
†† Q-value – describes the minimal false discovery rate (FDR) at which the protein identification is considered as correct
‡‡ Score – describes the sum of the ion scores of all peptides that were identified for a certain protein
§§ N/A – indicates proteins identified in only one condition

## Sheet: 51052
Supplementary Data 2. Mass spectrometry data of biotin-conjugated analogs
Mass spectrometry data of biotin-conjugated 51052 analog
Protein IDs	Majority protein IDs	Protein names	Gene names	Number of proteins	Peptides	Razor + unique peptides	Unique peptides	Sequence coverage [%]	Unique + razor sequence coverage [%]	Unique sequence coverage [%]	Mol. weight [kDa]	Sequence length	Sequence lengths	Q-value	Score
H0Y7V4;A0A075B6F3;Q96JB1-2;Q96JB1	H0Y7V4;A0A075B6F3;Q96JB1-2;Q96JB1	Dynein heavy chain 8, axonemal	DNAH8	4	2	2	2	0.5	0.5	0.5	478.87	4188	4188;4707;4454;4490	0	12.373
Q9UKF5-2;Q9UKF5-3;Q9UKF5	Q9UKF5-2;Q9UKF5-3;Q9UKF5	Disintegrin and metalloproteinase domain-containing protein 29	ADAM29	3	1	1	1	2.9	2.9	2.9	86.982	766	766;787;820	0	8.1758
P52735-3;P52735-2;P52735	P52735-3;P52735-2;P52735	Guanine nucleotide exchange factor VAV2	VAV2	3	1	1	1	1.7	1.7	1.7	97.031	839	839;868;878	0	7.646
Q5SQI6;B4DFS9;B4E1Y1;Q5SQI7;Q5SQI5;Q59EF9;Q7Z628-2;Q7Z628	Q5SQI6;B4DFS9;B4E1Y1;Q5SQI7;Q5SQI5;Q59EF9;Q7Z628-2;Q7Z628	Neuroepithelial cell-transforming gene 1 protein	NET1	8	1	1	1	5	5	5	18.491	160	160;328;415;542;596;624;542;596	0	7.3205
H0YBC0;A0A0C4DGZ2;H0YBA5;Q6ZS45;Q7Z5E6;H7BY63;A0A087X2A7;Q6P9G8;Q8NB25-4;Q8NB25-2;Q8NB25-3;Q8NB25	H0YBC0;A0A0C4DGZ2;H0YBA5;Q6ZS45;Q7Z5E6;H7BY63;A0A087X2A7;Q6P9G8;Q8NB25-4;Q8NB25-2;Q8NB25-3;Q8NB25	Protein FAM184A	FAM184A	12	1	1	1	6	6	6	31.157	268	268;268;371;600;681;936;1098;1107;971;1056;1116;1140	0	7.014
B4DFY9;O60362;A0A024R388;Q6MZT3;Q9NXG2	B4DFY9;O60362;A0A024R388;Q6MZT3;Q9NXG2	THUMP domain-containing protein 1	44M2.1;THUMPD1;DKFZp686C1054	5	1	1	1	7.3	7.3	7.3	23.124	206	206;242;353;439;353	0	6.8397
Q86VS3-2	Q86VS3-2			1	1	1	1	1.2	1.2	1.2	78.869	684	684	0	6.6738
Q9NRW8;A5A158;A0A024R1D9;A0A024R1I0;A0A024R1F6;A0A024R1J9;A0A024R1J8;B7Z4B6;P35240-9;P35240-10;P35240-7;P35240-4;P35240-6;P35240-5;P35240-8;P35240-3;P35240;P35240-2	Q9NRW8;A5A158;A0A024R1D9;A0A024R1I0;A0A024R1F6;A0A024R1J9;A0A024R1J8;B7Z4B6;P35240-9;P35240-10;P35240-7;P35240-4;P35240-6;P35240-5;P35240-8;P35240-3;P35240;P35240-2	Merlin	NF2	18	1	1	1	42.1	42.1	42.1	4.313	38	38;45;507;548;549;590;595;601;165;220;259;507;548;549;561;590;595;620	0	6.4738
E7EX70;B4DW33;Q9GZS1-2	E7EX70;B4DW33;Q9GZS1-2		POLR1E	3	1	1	1	7.1	7.1	7.1	15.862	141	141;186;419	0	6.3168
Q5SQS7-3;Q5SQS7-2;Q5SQS7	Q5SQS7-3;Q5SQS7-2;Q5SQS7	SH2 domain-containing protein 4B	SH2D4B	3	1	1	1	2.9	2.9	2.9	36.467	309	309;357;431	0	6.2876
Q5VWG9	Q5VWG9	Transcription initiation factor TFIID subunit 3	TAF3	1	1	1	1	1	1	1	103.58	929	929	0	6.2672
A8K4K8;Q86V25-3;Q86V25-6;Q86V25-2;Q86V25-5;Q86V25	A8K4K8;Q86V25-3;Q86V25-6;Q86V25-2;Q86V25-5;Q86V25	Vasohibin-2	VASH2	6	1	1	1	3.4	3.4	3.4	33.566	290	290;156;251;290;311;355	0	6.1837
Q8NDV3-2;Q8NDV3-3;Q8NDV3	Q8NDV3-2;Q8NDV3-3;Q8NDV3	Structural maintenance of chromosomes protein 1B	SMC1B	3	1	1	1	1.5	1.5	1.5	135.84	1161	1161;1235;1235	0	6.1409
A8K9G9;A0A024R720;P48736	A8K9G9;A0A024R720;P48736	Phosphatidylinositol 4,5-bisphosphate 3-kinase catalytic subunit gamma isoform	PIK3CG	3	1	1	1	0.8	0.8	0.8	126.41	1102	1102;1102;1102	0	6.132
L0R5A1	L0R5A1		CSF2RB	1	1	1	1	7.4	7.4	7.4	11.645	108	108	0	6.1266
Q5T8T6;E9PGW7;Q5T8T7;E7EN96;Q5T8T8;A0A024R8C5;Q15528-2;Q15528	Q5T8T6;E9PGW7;Q5T8T7;E7EN96;Q5T8T8;A0A024R8C5;Q15528-2;Q15528	Mediator of RNA polymerase II transcription subunit 22	MED22;SURF5	8	1	1	1	16.4	16.4	16.4	7.1219	61	61;111;134;135;137;200;140;200	0	6.1038
A6NDX5	A6NDX5	Putative zinc finger protein 840	ZNF840P	1	1	1	1	1.4	1.4	1.4	83.234	716	716	0	6.0851
Q8N433;A8K869;A0A024R1D8;P35626	Q8N433;A8K869;A0A024R1D8;P35626	Beta-adrenergic receptor kinase 2	ADRBK2	4	1	1	1	2.3	2.3	2.3	44.606	387	387;688;688;688	0	6.0395
A0A0C4DFW9;O15350-10;O15350-3;O15350-5;O15350-13	A0A0C4DFW9;O15350-10;O15350-3;O15350-5;O15350-13	Cellular tumor antigen p53	TP73	5	1	1	1	1.9	1.9	1.9	47.696	426	426;427;476;555;555	0	6.0132
Q6ZND3;A0A024RCM2;Q99676	Q6ZND3;A0A024RCM2;Q99676	Zinc finger protein 184	ZNF184	3	1	1	1	1.3	1.3	1.3	76.513	667	667;751;751	0	5.9678
A0A024R7A6;Q9HCM2-4;Q9HCM2	A0A024R7A6;Q9HCM2-4;Q9HCM2	Plexin-A4	PLXNA4B;PLXNA4	3	1	1	1	1.1	1.1	1.1	212.45	1894	1894;344;1894	0	5.9667
C9JB85;C9JUZ5	C9JB85;C9JUZ5		PEX5L	2	1	1	1	4.1	4.1	4.1	21.452	194	194;204	1	-2
C9J6Y5	C9J6Y5		UBN2	1	1	1	1	6.6	6.6	6.6	15.926	137	137	1	-2
Notes
* Protein IDs/Majority protein IDs – refer to UniProtKB database
§ Peptides – shows the total number of distinct peptide sequences identified in the protein group
¶ Razor+Unique peptides – highlights the number of razor and unique peptides used for protein quantification
# Unique peptides – shows the number of peptide sequences that are unique to a protein group
|| Sequence coverage [%] (Unique + razor sequence coverage [%]/Unique sequence coverage [%]) – represents the percentage of the protein sequence covered by the peptides identified in the MS run
** Mol. Weight [kDa] – highlights the molecular mass [kDa] of identified protein
†† Q-value – describes the minimal false discovery rate (FDR) at which the protein identification is considered as correct
‡‡ Score – describes the sum of the ion scores of all peptides that were identified for a certain protein
§§ N/A – indicates proteins identified in only one condition
