# Supplementary material for: Quassinoid analogs with enhanced efficacy for treatment of hematologic malignancies target the PI3Kγ isoform
Source: Commun Biol. 2020 May 27;3:267. doi: 10.1038/s42003-020-0996-z (PMC7253423; doi:10.1038/s42003-020-0996-z)
Supplement: Supplementary file 5 — Supplementary Data 3 [file 42003_2020_996_MOESM5_ESM.xlsx]

## Sheet: Fig 1a
Supplementary Data 3. The source data in this manuscript.
Fig 1a	Raji
	Cell number	Control		Brusatol
	0	1.0021	0.9979	0.992657	1.00734
	625	6.68123	6.68543	3.94039	4.0527
	1250	11.1541	10.5628	7.30281	7.09287
	2500	15.869	20.8652	8.91145	8.32052
	5000	27.5086	31.7589	13.6562	12.7698
	10000	33.9807	34.8333	11.8436	13.905

## Sheet: Fig 1b
Fig 1b	LCL1
	Cell number	Control		Brusatol
	0	0.915433	1.08457	0.805391	1.19461
	625	6.23165	7.37611	1.14232	1.40539
	1250	11.6486	10.5232	2.42426	2.07763
	2500	13.8651	16.3646	3.23181	2.81779
	5000	23.7223	24.6489	3.61294	2.73585
	10000	35.0135	35.2043	4.59407	3.98706

## Sheet: Fig 1c
Fig 1c
	Con.(μM)	Raji		LCL1
	0.000244141	1.10152	1.08485	1.23861	1.15208
	0.000976563	0.985157	1.06625	1.17769	1.16116
	0.00390625	0.679631	0.811506	0.429562	0.405038
	0.015625	0.183411	0.229846	0.245178	0.217809
	0.0625	0.0668013	0.0563901	0.19607	0.194254
	0.25	0.0451805	0.0472009	0.202125	0.184202
	1	0.0407977	0.0405533	0.23331	0.206182

## Sheet: Fig 1d
Fig 1d
		AML		MOLT-4		BJAB		BL41		Raji		DLCL2		SU-DHL-4
	Control	1.00324	0.996763	0.975257	1.02474	0.816454	1.18355	0.839184	1.16082	0.98232	1.01768	1.01685	0.983146	0.960437	1.03956
	Brusatol	0.169871	0.035545	0.098258	0.038543	0.668736	0.570803	0.270599	0.22885	0.273568	0.206941	0.140435	0.067473	0.131954	0.080978
		SU-DHl-6		SU-DHL-10		WL-1		RPMI-8226		LCL1		LCL2
	Control	0.983571	1.01643	0.945186	1.05481	0.949579	1.05042	1.09964	0.900359	0.894599	1.1054	1.14474	0.855257
	Brusatol	0.142983	0.159089	0.091005	0.030579	0.202582	0.223494	0.131676	0.10684	0.174906	0.247445	0.278103	0.251559

## Sheet: Fig 2f
Fig 2f
		Control												Brusatol
		1st			2nd			3rd			4th			1st			2nd			3rd			4th
	AKT1	1	1.124	0.89	1	2.224	0.45	1	1.25856	0.794559	1	1.21472	0.823235	0.259414	0.374792	0.179555	0.038418	0.04581	0.032219	0.477509	0.705815	0.323052	0.479138	0.961847	0.238679
	ATF1	1	1.67162	0.59822	1	2.06616	0.48399	1	1.277	0.783086	1	1.20015	0.833228	1.06536	1.73948	0.652494	1.01897	1.26986	0.817644	1.46549	2.22921	0.963413	0.455423	0.779087	0.266222
	ATF3	1	1.28753	0.776679				1	1.32969	0.752058	1	1.39487	0.716912	0.268	0.317	0.227				0.190752	0.294667	0.123483	0.046746	0.052842	0.041354
	ATF4	1	1.35078	0.740314	1	3.581	0.279	1	1.39641	0.716121	1	1.59219	0.628066	0.69	0.781	0.61	1.78954	2.15226	1.48795	2.06281	2.80277	1.51821	1.62053	2.08658	1.25857
	PIK3C2B	1	1.16962	0.854981	1	2.033	0.492	1	1.4176	0.70542	1	1.573	0.636	0.133229	0.184503	0.0962043	0.044064	0.052659	0.036872	0.386361	0.559726	0.266693	0.322591	0.423567	0.245687
	PIK3CG	1	1.426	0.701	1	2.40574	0.415673	1	1.36465	0.732788	1	1.47713	0.676987	0.346065	0.436017	0.27467	0.960967	1.42744	0.646935	0.625782	0.839338	0.466561	0.882867	1.00441	0.776028
	PIK3CR4	1	1.27758	0.782729				1	1.72274	0.580472	1	1.404	0.712	0.256	0.508	0.13				4.34044	6.10295	3.08693	0.497	0.582	0.424
	FOXO1	1	1.34518	0.743394	1	1.21599	0.822372	1	1.39706	0.715788	1	1.2711	0.786718	0.437729	0.506965	0.377948	1.58915	2.31937	1.08883	1.75669	2.30588	1.33831	1.15536	1.47796	0.903172
	FOXO3	1	1.238	0.808	1	1.24646	0.80227	1	1.26919	0.787906	1	1.26823	0.788501	0.806869	1.01307	0.642641	1.13849	1.79218	0.723223	1.05099	1.40058	0.788666	0.864616	1.26548	0.590732
	GSK3A	1	1.14659	0.87215	1	1.10216	0.907308	1	1.14604	0.872569	1	1.15556	0.865379	0.684	0.864	0.541	1.66699	2.25033	1.23487	0.955713	1.19673	0.763236	0.929969	1.06934	0.808765
	GSK3B	1	1.986	0.504	1	2.37116	0.421735	1	1.133	0.883	1	1.081	0.925				2.746	6.276	1.201	1.01309	1.23534	0.830832	2.01005	2.31393	1.74607
	NFkB	1	1.65896	0.602787	1	1.1184	0.894134	1	1.266	0.79	1	1.26308	0.791715	0.724357	1.26525	0.414695	1.55227	1.99143	1.20995	1.33177	1.7032	1.04133	1.38956	1.98229	0.974066
	PTEN	1	1.215	0.823	1	1.284	0.779	1	1.38557	0.721726	1	1.253	0.798	0.867714	1.29465	0.58157	0.702	0.96	0.513	2.93661	3.70644	2.32667	0.963996	1.40786	0.660074
	BAX	1	1.66686	0.599932	1	1.12495	0.888928	1	1.20053	0.832969	1	1.08644	0.920437	1.135	1.581	0.814	3.09783	3.9932	2.40322	1.63941	2.3457	1.14579	1.70549	2.11177	1.37737
	TP53	1	1.99	0.503	1	1.29575	0.771752	1	1.12579	0.888265	1	1.13974	0.877394	0.526251	0.57267	0.483595	2.36625	2.82589	1.98136	1.04107	1.17902	0.91927	1.51003	1.84919	1.23307
	TP73				1	1.37378	0.72792	1	1.30313	0.767383	1	1.06649	0.937655				1.11368	2.43414	0.509537	1.00813	1.21646	0.835486	1.162	1.341	1.007
	JUP	1	1.49304	0.669775	1	1.517	0.659	1	1.25434	0.797231	1	1.24022	0.80631	0.230217	0.319515	0.165876	0.140126	0.163294	0.120245	0.763373	0.96432	0.604299	0.601046	0.729572	0.495162
	DPAGT1	1	2.082	0.48	1	1.22729	0.814802	1	1.85216	0.539911	1	1.15902	0.862797	0.127723	0.149808	0.108893	0.569155	0.814737	0.397598	1.06592	1.73035	0.656625	0.791101	1.20134	0.520951
	NME2	1	1.26001	0.793642	1	1.19598	0.836134	1	1.24091	0.805862	1	1.24839	0.801033	0.459	0.549	0.383	0.867719	1.20992	0.622304	0.739303	1.0369	0.527116	0.56887	0.852722	0.379506
	RNF8	1	1.463	0.683	1	1.44561	0.69175	1	1.25049	0.799689	1	1.173	0.853	0.276605	0.371211	0.206109	1.73777	2.59613	1.16321	2.05715	2.6631	1.58907	0.989166	1.43403	0.682309
	MYC	1	2.21511	0.451444							1	2.57569	0.388245	2.96892	4.06004	2.17103							1.72357	3.02303	0.982692

## Sheet: Fig 2g
Fig 2g
		AKT1			ATF3			PIK3C2B			PIK3CG
	Control	1	1.58665	0.63026	1	1.42334	0.702574	1	1.34818	0.741739	1	1.21665	0.821929
	Brusatol	0.60459	0.772205	0.473358	0.589863	0.770582	0.451528	0.485184	0.839814	0.280305	0.464749	0.643652	0.335572

## Sheet: Fig 2h
Fig 2h
	Raji
				anti-AKT1
								anti-GAPDH
				anti-GSK3				anti-CCND1
				anti-P53				anti-PIK3CG

## Sheet: Fig 2i
Fig 2i
	LCL1
			anti-AKT1			anti-GAPDH
			anti-GSK3			anti-CCND1
			anti-P53			anti-PIK3CG

## Sheet: Fig 3a
Fig 3a
	Con.(μM)	H929		HL-60		K562		NB-4		SU-DHL-10		RPMI-8226		MOLM14		SU-DHL-4
	6.10352e-05	0.929098	1.0709	0.911496	1.0885	1.02519	0.974814	0.907897	1.0921	1.07881	0.921195	0.941723	1.05828	1.02955	0.970451	1.13809	0.86191
	0.000244141	1.04799	0.883136	0.833641	0.897686	1.18673	1.18978	1.05691	0.674793	1.35854	1.40418	1.05903	0.88642	1.09286	0.937345	1.15294	0.829358
	0.000976563	1.07268	1.07684	0.892315	0.984857	0.976624	0.927994	0.990307	0.995311	1.25745	1.15778	0.931687	0.796996	0.646385	0.540217	0.467591	0.210289
	0.00390625	1.15995	1.04916	0.902252	0.957748	1.16998	1.14189	0.973107	0.82119	0.352853	0.2618	0.433103	0.466542	0.0973091	0.0935687	0.112965	0.0654676
	0.015625	0.626545	0.518453	0.762216	0.742488	0.291983	0.22044	0.0972811	0.0889192	0.0685496	0.0753216	0.0904269	0.0744059	0.0368466	0.0364652	0.0473158	0.0379676
	0.0625	0.221644	0.168346	0.597848	0.605593	0.14494	0.136311	0.0455659	0.0444467	0.0486037	0.0498911	0.0627935	0.0522562	0.0324461	0.0342944	0.0304648	0.0325523
	0.25	0.0797692	0.106145	0.537566	0.555834	0.11765	0.109655	0.0342967	0.0298842	0.0343189	0.0333842	0.052973	0.0502849	0.0260215	0.027855	0.0250193	0.0218125
	1	0.0665931	0.0560996	0.503516	0.594304	0.112595	0.117707	0.0337949	0.0272083	0.035377	0.0343012	0.0515752	0.0521487	0.0221784	0.0202128	0.0203301	0.0188477

## Sheet: Fig 3b
Fig 3b
		HL-60		K562		Raji		SU-DHL-4
	0	0.997713	1.00229	1.02287	0.977134	1.00694	0.993061	0.998167	1.00183
	24hrs	1.75714	1.81017	1.16793	1.20382	1.01571	1.06198	0.250388	0.113633
	48hrs	1.21206	1.03079	0.965045	0.756536	0.306612	0.249821	0.140702	0.138728
	72hrs	0.615811	0.641012	0.546434	0.502202	0.228284	0.192869	0.116453	0.114761

[truncated: 23 more sheets: Fig3d, Fig 3e, Fig 4a, Fig 4b, Fig 4c, Fig 4d, Fig 4g, Fig 4h, Fig 5a, Fig 5c, Fig 5d&5e, Fig 6a, Fig 6b, Fig 6c, Fig 6d, Fig 6e, Fig 6f, Fig 6g&6h, Fig 6i, Fig S3e …]
